# Supplementary material for: Future world cancer death rate prediction
Source: Sci Rep. 2023 Jan 6;13:303. doi: 10.1038/s41598-023-27547-x (PMC9822976; doi:10.1038/s41598-023-27547-x)
Supplement: Supplementary file 1 — Supplementary Information 1. [file 41598_2023_27547_MOESM1_ESM.txt]

159.9648643
158.4558919
157.3909603
157.5744485
158.0317261
157.9773215
157.997351
158.1779243
158.3317228
158.9499803
160.0587671
161.3339288
159.7951038
160.3090802
160.7105884
160.1220291
159.3512984
158.4771115
157.7762278
156.9358223
156.3704643
155.6174265
155.0935163
154.513976
154.3150529
154.0570775
153.9284336
154.0367326
153.9047578
153.2977997
101.5869558
101.7679476
102.3777144
102.3111638
102.8599858
103.0048484
103.5780311
104.8493256
105.1370266
104.6881664
104.5081325
104.0987096
104.4253085
104.8635317
104.9672025
104.8013092
105.0274467
104.6400111
104.9054456
105.5601811
105.9069528
106.0838782
106.3288228
106.5291582
106.5648715
106.8004189
106.5265981
106.264092
105.9664785
105.6038807
107.27974
107.5174246
108.3355872
108.0346228
108.67912
108.9341839
109.6857461
111.1795504
111.4973441
110.7948479
110.8600356
109.942036
110.0243403
110.0770413
110.1004226
109.8985848
110.0984293
109.5163615
109.6304427
109.9817124
110.4031741
110.6422798
110.8612324
111.0256766
110.9669978
110.9090833
110.4917068
110.2704123
109.8784349
109.468765
101.5869558
101.7679476
102.3777144
102.3111638
102.8599858
103.0048484
103.5780311
104.8493256
105.1370266
104.6881664
104.5081325
104.0987096
104.4253085
104.8635317
104.9672025
104.8013092
105.0274467
104.6400111
104.9054456
105.5601811
105.9069528
106.0838782
106.3288228
106.5291582
106.5648715
106.8004189
106.5265981
106.264092
105.9664785
105.6038807
125.4603578
125.9227456
120.5259738
115.3728296
108.67204
111.1360685
114.3146577
115.219992
115.1681063
115.910709
115.7073996
111.9541582
114.5887578
118.9871085
118.9593399
116.6240479
111.5498522
107.5088073
108.2683399
107.3262378
107.2012369
108.5384164
108.8583227
109.5093909
111.3297307
113.3220306
113.5049828
113.4766471
113.3647581
113.2669754
90.58882549
89.63037619
88.18330954
86.97843778
86.00416057
84.99059178
83.57258568
82.12654605
80.48152478
79.86370632
79.03594434
78.20788774
77.74820954
77.39094838
77.60670562
77.89300493
77.80141366
77.93257132
78.08575241
78.31618354
78.08154429
77.63971463
77.15018553
76.53177691
76.20724166
76.03920985
75.59757216
75.47169668
75.72843749
75.85205425
155.3298853
153.8290302
153.2181914
154.1162181
153.5058241
153.0975544
151.5557052
149.6574752
148.9624494
148.4601877
146.9706703
145.5955665
144.9327722
143.5288707
141.0299277
139.4095418
137.914088
136.4973542
135.8374858
135.1406952
133.1859932
131.9703641
130.7523851
129.7714183
128.70703
127.8863632
127.8020555
126.8037199
127.0381125
127.434663
146.6919557
145.8396505
144.7551782
143.9745756
144.2092763
144.1075741
143.6723516
142.8519214
143.853461
142.7959162
143.660166
144.1196175
145.0586987
146.4400492
147.4786675
148.2757053
149.4907261
149.7307766
149.9227884
150.270122
150.4232893
151.9932514
152.8805799
153.5671966
153.8062188
154.3922551
154.4610974
154.0197545
153.6052021
153.1495355
130.3205731
127.4389763
131.3932764
131.2753526
131.3923501
132.1449865
129.2301617
128.6349112
129.0801876
126.2065742
126.5103921
123.395264
125.7921927
127.3727042
125.1722748
124.885562
123.559242
121.5494367
122.1720285
127.2941794
128.160676
126.5158148
125.8536188
124.2709133
121.1566395
118.91445
118.7350978
118.398821
118.1023076
117.4349217
194.332496
193.7905489
193.7934215
192.059213
190.3719678
187.4645748
185.1745158
182.3292658
180.0798633
178.1714493
176.7331538
175.2493749
173.4493437
172.2295962
172.188395
170.7289094
169.8536463
167.8833095
166.7945524
166.3595166
165.2729367
163.9073763
163.2120724
163.5182906
163.6546436
162.6856332
162.2735945
161.9126352
161.7485618
161.3827487
117.0223961
116.9109363
117.2611156
118.0821525
118.4731331
117.5561851
115.3751264
114.9319946
116.6464875
117.8994312
117.2806829
115.2344929
113.8784523
114.2360516
115.484582
113.8930448
113.771639
112.4039455
112.7095225
113.3153933
113.7528059
114.2549987
114.637582
114.1591457
112.3951946
112.747482
112.5513259
113.129208
114.1370472
114.6969003
137.0665861
139.210644
140.49547
148.4212728
149.9468938
150.2106856
139.068775
135.9201181
135.5072824
136.4050673
138.338406
136.5286944
136.2619498
134.9426672
134.7170278
133.6009518
136.7981711
158.599214
158.7928048
147.4069882
146.0298196
146.410948
147.0469799
145.0729694
146.5805336
146.9844343
147.150373
146.5368759
146.0617367
146.1098186
177.9570525
176.8939224
178.0684445
176.9490831
175.0339973
175.0146055
176.4581297
177.8573501
179.5367684
179.8958806
176.0684662
175.3496622
175.9438961
175.8284944
172.2664752
169.2862125
168.0833608
169.2147139
164.8664496
162.9292638
161.8910396
160.6463698
159.2158164
157.6268559
155.1999971
155.5003874
158.6232252
159.6461061
158.0472176
158.020071
148.3269875
150.2184502
158.4439499
159.5783627
150.6021869
147.8145972
148.5572293
142.9620628
142.2348384
143.2848662
141.3717394
143.407884
143.5279015
146.2723623
145.8456137
148.0610799
150.4767799
149.2535956
153.3379531
153.8863253
153.456605
152.1970057
149.8992855
146.1562299
146.1573521
148.456655
145.149735
144.3159038
143.8212924
143.1929373
138.0342367
138.0202293
137.8799205
138.0736557
137.7443454
137.6177576
137.667925
137.6346364
137.6202307
137.7230146
138.2782788
137.6201091
137.001116
136.4718666
136.2060094
135.6876357
133.2482477
131.7374613
130.9755254
129.6356402
129.026166
127.7570626
125.8351464
124.2305731
122.9967013
121.9605361
121.4407823
120.7596754
120.8154009
121.0692056
164.2524284
162.3607698
162.5610663
161.7950824
161.9317596
160.4715664
159.2388609
156.5193337
153.5661226
151.1439818
148.7128348
146.2579823
143.7522298
140.3859155
140.5429329
138.7844258
137.6095303
138.2186993
138.1967843
136.2843188
134.2337769
133.2857574
131.094228
129.7172862
129.4982888
128.6360332
126.2674949
125.6136641
127.2993967
127.4399898
162.2826256
160.4229246
160.7045625
159.7867443
160.4954713
158.7054609
157.5911458
155.0203818
152.2101781
149.4477627
147.1855742
144.730008
142.9694435
138.464823
138.7417734
137.1553159
135.983294
136.6952402
136.8412083
134.9565493
132.9678768
131.9181877
129.5622832
128.3096036
128.0847038
127.3623103
124.9907018
124.5043758
125.9410029
126.0990024
175.3871373
175.1203929
174.1845298
172.8109222
169.8256831
167.90036
165.9651492
162.9517103
160.6270769
157.8098752
154.5275095
150.934073
149.7229652
148.8002683
145.4532193
142.5039431
139.4828114
138.1183102
136.8117831
136.8358495
134.8209035
133.9184093
133.1931034
131.6413141
129.9871929
128.8043631
126.7418256
124.1753517
122.6887153
122.3411505
131.8235224
132.2499349
135.5359894
136.3856346
137.0446456
133.4163879
129.5874877
126.2679824
124.3205671
123.152503
122.0293167
120.4363739
122.2347378
125.4153659
126.9046415
130.0337213
131.5713018
132.6976627
134.7744643
135.7782032
136.4568454
137.0601235
137.5158132
137.0983676
137.4644669
136.6156306
136.8257787
137.2133974
133.4531274
131.8542704
168.868396
164.9548434
160.9825817
159.1405344
159.0499807
157.3389894
160.3845882
155.6007954
155.3504913
158.8164139
155.5350044
159.0435461
157.2337984
158.337505
156.8381244
150.8621082
153.435974
150.4644911
152.8551902
155.9000458
156.576366
157.7759426
157.4179571
155.8637148
154.7215844
155.3576881
155.1241183
154.4955402
154.7720255
155.2676511
164.3923273
166.3037615
164.6754367
159.7422417
158.0734665
159.2309343
160.8131348
160.8739798
162.2339116
159.6150255
145.1082252
132.4504332
146.8909463
157.6825073
156.491039
153.1893982
147.3359433
141.9740321
137.8120946
132.4651509
127.9204458
123.3192062
119.750121
113.0711544
108.092837
106.9845187
107.9456663
109.4964112
109.4973711
110.4401441
103.7094083
97.45310489
97.60397073
96.9661701
96.00181809
96.9013817
95.43151339
93.36513685
92.03336292
91.45398003
92.53221257
91.16685416
91.52618868
91.59701237
90.71684653
90.96495958
91.50686198
90.35273035
88.12268965
87.15799452
86.86689806
82.71910785
79.5407995
78.9016866
79.49876475
78.63981176
79.23771473
81.22940035
81.8691406
82.29158607
155.4674442
154.1564624
156.9292584
157.9819457
158.4931562
158.4356707
158.9298397
161.3710901
161.9848048
160.129348
163.3939227
162.9429048
168.9779753
173.5755115
176.4560278
171.762848
170.8233254
170.2826271
169.0208746
165.8867827
165.8847746
164.9555429
162.9033442
162.8269458
163.0132889
162.6245082
162.4750009
162.6649253
164.6394662
170.4374073
154.3540617
159.7755949
164.0181227
174.3638045
171.7378336
172.1169906
169.5433779
169.9675845
170.1286227
170.4704046
158.0489821
161.0042972
161.470102
154.2871614
151.4529417
153.0206253
148.0941486
140.8775428
141.1694341
142.1681421
146.0276217
146.7742845
132.1442741
129.9431169
128.5078283
125.771205
125.7828585
126.8072103
125.7592856
126.2801566
199.1076349
196.7617826
196.168377
194.8088154
191.8073526
189.1526117
184.0926658
181.0960693
178.1309001
174.8655666
170.3795331
166.7193322
164.8235306
160.9999756
157.742872
155.4118028
151.7740505
150.128182
146.3139733
151.4439232
153.3091473
153.5087957
154.5681235
153.9684424
150.5266499
149.5347859
146.4063627
145.0414914
144.0610134
143.8609402
95.70160788
92.64491359
92.19845711
92.75149791
95.45865014
99.67095649
106.1743598
115.0416019
122.5330671
127.7041825
128.9995501
123.7720817
119.0837634
117.0099458
117.1831971
115.6887813
116.6756679
114.4879618
110.5186597
109.735598
110.0293203
108.8777669
107.5905968
107.5861908
108.2989518
108.4864787
107.2481288
107.2036026
109.13857
109.4083187
101.3351676
101.1317355
100.7740323
100.5294191
101.0598244
101.5827917
101.9394402
101.484778
101.3280177
101.1770965
102.2906558
102.4019291
103.4578436
103.4554945
103.8109495
103.9482835
104.7182339
104.5399744
105.6860832
106.915337
108.0645654
109.0062529
108.9229568
108.4789564
107.5857929
107.1756243
106.6518592
107.0379551
105.9632792
105.9649757
204.4535275
200.3852988
192.2392522
191.526636
187.7136727
180.5271053
180.8217396
174.6186423
171.2704468
169.9863733
170.0956848
165.3261351
163.8461771
160.2606382
155.3218577
152.1844653
150.9220481
148.1846561
147.7077742
147.0308166
145.648705
143.1550913
142.0632737
140.8617275
140.4235319
139.0134922
137.6908802
137.2284465
136.817987
136.2400623
79.11595187
79.51592008
79.45524108
79.59424333
79.55328255
79.7633929
79.03215029
79.5967303
79.97585713
78.91237773
80.21582682
79.75747595
79.28396875
79.87919069
79.96349556
80.06967669
79.81199602
80.76473624
81.25193967
81.98104461
82.5896681
83.09331306
83.49137181
83.97330627
84.43975387
84.8677021
85.20873479
85.54343296
86.19890142
86.62527474
170.1466075
170.3310749
170.969469
171.158823
169.9854424
169.8538474
168.0949632
169.6370839
168.6329242
167.15902
166.5475718
165.2797661
164.6389506
163.2344937
161.9789579
161.3763469
160.8786728
161.3015315
161.2687873
161.349545
161.8283247
162.7331618
163.2513678
163.2904981
161.9938775
163.0111846
165.3678786
165.6403745
166.6479219
167.116799
143.4447063
151.6160504
150.6909691
150.9031486
150.162294
149.0363058
147.220094
146.2920344
141.3121633
141.7448643
145.1453416
150.3108143
156.0022743
159.022032
159.6724894
164.8600118
163.4000539
169.8578472
162.97511
162.504317
161.0616049
160.7295465
159.3693946
160.8654992
161.8424395
164.5575749
162.7817743
161.8532718
162.2869618
161.9723652
133.6162651
137.2620389
142.0293936
146.8121985
152.5072272
158.2409524
162.438809
165.9070347
170.3791629
174.4254308
179.1547898
181.9428982
183.6217483
181.8841666
176.4503797
169.8464334
166.106746
161.9217084
162.1495431
161.1073623
161.6169084
162.214785
161.3333423
161.0964864
160.9614685
160.1397227
158.3520229
158.2335446
158.4083379
157.9538311
133.6787096
130.9416483
130.7120539
132.7386879
132.0403853
131.5610018
132.1132849
131.2155406
132.0025738
132.0301924
131.7210755
131.3882255
131.048565
130.7277246
130.298057
127.6567477
126.9455345
125.9483432
125.0852236
124.4274849
123.8768642
123.1387649
121.4603214
120.4646171
119.0544486
118.502055
118.8904347
116.1470553
114.8973067
114.5168528
223.3962935
217.1834739
212.7985363
208.3230591
198.5061023
193.2245483
186.4649428
189.8922737
191.5790326
193.3206839
194.5138769
190.9938525
193.4758993
199.8995709
202.8534556
206.3784728
206.654989
203.078948
200.6666313
203.8421294
205.7939141
206.1107242
207.4270887
210.2780786
210.6593636
210.0600651
208.9302629
206.4311583
204.4579486
201.7115197
142.058112
134.2984298
130.046751
122.9679161
120.6313377
117.1961552
115.2028642
116.5612975
114.7646772
112.768638
115.2547921
117.9681748
122.3821758
128.5128618
139.6440901
148.8455897
156.2512246
161.2048455
164.1634254
165.7136344
166.8154931
167.5058174
166.3462984
164.9824285
168.9209584
167.0678463
164.5737981
162.8696726
162.3070223
161.0126867
99.95488211
98.43267174
97.61753459
97.07035667
96.61543873
96.37173035
95.74703517
95.89720228
96.32685739
94.86264903
95.33063263
93.88169436
93.41845421
94.03414237
95.34443267
96.26254559
96.76906484
95.87185373
95.64039564
95.45753604
97.35398228
98.70654997
100.3691104
102.5441689
103.4386257
105.0927754
106.7135529
108.3236356
109.0840901
108.2695518
134.8621194
136.0984091
137.2664457
138.3157507
138.3079417
139.403452
139.3668194
137.6351325
136.1153917
133.4204237
130.5993657
126.0380342
124.1765899
123.2255171
122.8777976
121.8229735
119.3461293
116.7664686
114.6486754
113.2738727
113.403337
113.0269337
112.7865091
112.1059111
111.2371823
110.0941999
108.4880712
107.8508388
108.7683667
108.4442878
125.3913668
124.6235996
124.2654945
124.2686717
124.4319717
124.5412998
123.9101957
123.1617271
122.5643215
121.8909122
120.8253324
119.8892248
119.4079909
118.8798519
118.8668308
118.7322826
118.2986703
118.5974119
118.6033584
118.7046188
119.530478
120.0974816
120.4618774
120.7982547
121.2483981
121.945933
122.6312354
123.3185817
124.3721998
125.26197
107.1252353
107.6633458
108.6460559
109.5171326
109.6208737
109.6402172
109.8703462
111.0457014
112.1298462
112.6522961
114.4343
114.7122356
116.7345621
117.4248215
118.3347985
119.3699261
120.7943331
120.1567606
120.8268927
121.5390766
122.5843092
123.8967615
124.593932
125.0048854
124.5156548
123.7762687
122.7474723
122.2175455
122.5026134
121.918417
167.5779388
166.5460944
165.464312
165.4116071
164.0153677
163.2627295
161.3565735
159.4290659
158.1413971
156.1364528
154.2559919
151.6932731
149.6236623
149.5703087
148.4713607
147.4735926
146.0960586
146.1717235
145.1375817
143.0623921
139.9623384
138.1603171
137.2650344
135.9339191
135.4731857
133.3122043
132.0606861
130.9144104
133.0056693
133.2797316
107.7430068
108.2456542
107.9866996
109.0058429
110.0734244
112.1399671
117.8655605
126.7327644
130.0624668
132.1538073
132.567479
133.1734387
133.5438458
133.9503529
134.5401247
135.0611242
126.3021172
123.8360717
124.2785704
124.7476756
124.998654
127.1884538
129.4337133
129.6582305
130.8936566
133.0298889
137.9722454
141.2036855
172.1258855
171.505396
136.8923231
134.6078841
134.7112391
135.1419522
133.5280512
132.2575604
131.5121282
129.7781922
130.7285312
130.9107744
130.5075626
131.6595166
129.2593282
130.9778763
132.3796536
133.4374817
131.597479
132.7816992
134.3437688
135.0087155
133.4712866
132.0567092
132.3382702
133.6121748
134.7305768
135.9369813
136.0465019
137.0561334
136.9023911
135.1728622
134.2955584
135.5522095
133.6455239
134.5343697
134.8877174
134.8351924
136.3471697
135.2905386
135.1386201
134.6389573
132.6049413
131.6057469
131.410182
130.6752908
129.851617
128.6246943
128.0433335
126.8984474
125.2075229
124.5886181
125.2499267
125.4539903
124.5663988
124.0336517
122.3161003
120.4878208
119.1774701
118.1155429
117.5102814
116.6426899
141.3221789
140.7884641
141.7266139
143.8848444
144.4555731
142.0939073
138.5906928
134.2990047
131.0758244
128.4071681
127.9557116
127.3003619
128.3216972
129.7632747
129.9023099
131.4824123
130.9425454
129.9884636
129.5551874
128.6315492
129.2286647
129.7055307
129.505757
127.3325715
126.707373
126.610999
126.2191216
125.0576514
123.5853612
122.0077717
175.1407583
175.7774158
176.3433502
174.5460043
174.7682844
177.0081513
176.3473724
178.2556873
175.9272765
175.6513588
173.2955301
172.9031453
174.4878532
176.3238563
176.3901334
177.6579153
176.9334681
177.5139035
177.2763119
176.7628944
174.1887051
171.6499596
171.322464
168.4072101
167.7531153
168.7735485
166.0640996
165.2696273
164.9666644
163.9260455
160.8584305
161.7358339
165.1654885
173.7023763
177.8645043
174.7502803
167.5813432
162.144245
157.8034239
160.1910182
160.347938
159.0939029
159.8326865
160.1576591
158.3345719
160.7918319
155.5955307
154.1178734
154.9794673
151.7427074
151.7883426
147.9789995
146.9095965
145.1557109
144.9225451
147.6450106
145.4416376
142.2246367
141.6138155
141.1891128
114.2476771
114.2822192
114.2544542
114.1545268
114.3989303
113.9533892
112.8030427
111.1874125
110.4402276
109.1750493
107.5051352
106.6916018
108.7109851
107.4760134
105.3597764
104.2877368
103.4727125
101.6526822
102.4932185
103.1954738
100.7143663
98.6612859
98.27275975
98.51585618
98.20026346
97.78228353
97.85025854
98.35287011
98.33747897
99.29706307
120.0012282
119.9511034
119.2536414
118.2726324
117.7459444
117.5718068
117.8237902
115.3797249
114.8595082
114.2491035
113.2613568
111.7885765
110.2000864
110.4952353
109.9288008
108.5887034
107.9407197
106.7685237
106.7377041
106.5366555
106.5450808
107.1013191
107.52997
107.6518563
107.2978392
107.1536977
106.8968879
107.2456116
108.3097551
108.6560096
89.49442733
88.95356058
89.96476299
91.02588317
91.11576239
91.58648086
93.68476818
94.83415769
95.51496513
96.13393375
96.73043207
98.05887303
99.77984725
101.5431582
102.5927361
103.1117697
103.9765815
105.2819727
106.5582736
107.3618655
108.5374176
109.3122706
109.7964095
109.6768766
109.443143
109.1869766
108.9142929
108.9296979
109.1364167
108.5019924
171.5489851
166.675611
163.3269334
163.153398
162.3238725
163.6284053
163.6387473
160.1328568
158.9541465
158.3691193
155.2164283
154.7443519
152.6836384
152.5541832
151.4382333
148.5233606
145.7688149
144.1230702
141.2585731
143.1524547
143.7311449
141.9588308
140.6791256
139.6065849
137.4463115
136.1665272
133.2273962
133.759512
133.4436359
132.9786157
173.9931737
173.8900453
172.8886498
172.7080509
171.4174653
170.5798594
170.1295457
169.0102848
168.570872
169.5533699
171.8448561
171.5656017
171.0078424
170.8952262
172.2043634
170.2337592
164.5690921
161.1742932
159.6844005
158.560743
157.7285674
154.9252543
151.3608101
147.813287
145.4927467
143.010061
141.853812
140.9293006
140.6229416
140.9205144
132.9718238
135.2107214
133.8278778
131.4945578
129.6406382
126.3280689
125.3608672
119.2367197
115.5762194
115.4932116
113.8674965
112.6326655
119.9002584
113.2444519
111.0015738
105.6887989
105.3676598
102.0893089
101.784121
103.7529295
102.1499485
97.85875734
96.85443436
95.40607336
94.03550969
94.53247386
94.40532015
93.82685029
93.79515207
93.51990522
113.5399991
112.9183968
112.781831
112.5741341
112.3551863
111.8290164
112.2135638
113.9121242
113.6547156
112.284176
111.6652102
110.9724031
110.4837192
109.0472961
106.5167579
106.5869696
106.727791
106.7306834
106.7028431
104.9259524
104.1223881
103.715614
103.1890971
103.6115422
103.4038601
103.6870747
103.2684386
102.7187369
103.2604797
103.2895866
179.0675373
177.4372128
176.2879134
175.7171043
173.39293
172.1868748
170.0067861
167.381726
165.837907
164.150007
161.0374661
158.3152156
156.8965672
155.7255242
153.7362991
151.7232783
150.4149994
149.9666214
149.1555603
146.6858694
144.4244314
143.158326
142.382124
141.7455936
140.98083
140.3022581
139.1821425
138.0735393
139.5500598
139.598525
105.4688209
102.4563277
102.6316263
102.2784581
101.9075455
102.6308074
102.1115484
101.3422092
101.0938833
100.791978
101.4815345
100.203653
100.6925566
101.1552911
101.0612227
101.4579373
101.9305556
101.3086828
100.0799554
99.72096772
100.0432936
97.77101042
95.99420596
95.61253492
95.64120884
94.79156207
94.92570082
96.10051157
96.78679433
97.09732838
90.64713738
90.91437106
91.19539385
91.36982608
92.06644838
91.7729399
93.19241329
96.55510658
96.7314351
95.36038467
95.38076846
95.47732477
95.19710122
93.54779048
90.8230562
91.56445008
92.26423511
92.45566982
92.8680061
91.09244163
90.36682141
90.31674337
90.0804307
91.24846981
91.47654101
92.2391821
92.26904474
92.01641235
92.67635082
92.92555605
113.4121555
112.6689596
116.1207929
116.9310789
119.2782003
120.6246553
121.0989033
120.6775295
118.4763513
117.3976767
119.1717964
118.1377959
116.935268
114.2843125
109.86112
111.4423104
107.152437
111.9825886
113.0295061
109.0238921
107.2977843
108.7044307
109.4126986
109.8203679
115.6907748
115.5079213
115.2604409
115.2018536
113.0847137
112.3616817
154.2251083
151.9759413
150.4118832
150.3475845
153.8734958
154.9652861
156.6299957
156.3523517
151.0850647
148.5173667
143.8163656
137.9734817
134.1130708
134.2498752
133.7722674
133.3120451
132.941454
132.6281314
132.6290699
132.0304144
131.8126357
131.4536806
132.6039976
133.1841731
133.3888444
133.2635002
132.3469363
132.3093852
132.8858224
133.0762179
160.0709219
158.4245873
156.8607645
154.9890961
153.1102429
151.4983854
149.669097
147.8274369
146.1149523
144.6167993
143.4800325
141.718632
139.7252636
140.091743
139.7759238
138.4886971
137.870343
137.1492421
134.966473
133.7138476
133.923763
134.6391239
134.2427894
133.5902236
133.1073939
133.4228893
133.7087085
133.5892991
133.3735994
133.0631151
132.9505464
132.732554
132.9526933
130.8403722
134.8735697
138.4698568
132.510149
131.3473336
131.1418595
132.6006074
127.8630288
128.1317617
122.4323268
123.9749655
124.9165377
117.4607321
121.7937597
110.4345093
112.7047178
112.2788806
122.8031392
117.2950806
115.799877
115.7566957
114.2554373
115.9157734
119.2134723
119.2100192
119.4978027
118.7627528
110.6172837
111.3160088
112.5363028
114.1082118
115.2426327
116.3014615
116.4563785
115.9768907
116.1046711
116.0074506
117.2667306
117.2610338
118.115322
117.6833695
117.5005004
116.68265
116.7219671
115.1563443
114.8836678
115.0679074
115.4753967
115.5509071
116.1966168
117.6745322
117.0998427
117.0134624
114.1796526
113.2718447
114.3480437
113.1431398
186.9199634
182.3271435
180.7322612
179.1628755
176.2808925
174.6770397
177.5810732
180.2685291
176.8380825
172.7478667
163.0723653
159.8270463
162.3792896
169.9333568
167.7629978
172.7377615
170.4993103
173.2245943
181.1142525
178.3789367
177.2443687
176.4370812
176.3438838
171.0008587
172.0833805
175.8590333
165.8316408
163.289213
160.8332382
159.8258274
145.5301726
143.9374899
145.171717
145.3910082
143.9802955
141.6641862
139.1921495
136.589177
137.3922923
138.179219
137.5903553
139.6009964
136.0198868
139.3906034
141.4510991
144.6247153
140.7136656
142.1524182
143.9670397
144.7055438
145.3779381
138.8287108
141.9334034
142.535492
143.5709194
146.7455077
146.4060852
149.9913385
150.0058676
146.0850085
125.5671829
128.6998676
132.3059307
133.4985514
131.9158869
130.6718233
127.7945979
125.8628768
124.2697495
123.1258485
122.280415
121.9891098
123.3077667
123.8155773
126.4001494
129.9554742
132.1442886
134.4168346
135.483453
135.5066668
134.5029758
133.1532231
132.2496535
131.3873755
131.0340354
130.1167028
126.9873427
123.364766
122.3204159
121.8364685
209.3808199
204.1078315
202.2463705
198.1392235
198.5996876
201.0108917
195.2217421
195.0884347
188.0307975
184.7564021
182.3796007
172.7601524
180.3818408
187.2840598
183.2628961
182.2219058
176.7863181
175.0357459
174.4150211
171.3479602
169.5149767
165.34622
161.0283447
156.9208593
151.284744
149.7718808
147.8040311
146.4313111
147.2159438
145.9228135
116.5938184
116.608884
115.7673439
114.0712249
112.8452042
112.6239825
113.2910271
110.0736395
109.2733253
108.3242142
107.5045603
106.4069389
104.8576866
105.2116169
104.1266794
102.7659918
101.9192083
100.7131685
100.6546463
100.3000914
100.1838612
100.7975724
101.2951871
101.6342608
101.7215346
101.4452082
101.1964165
101.5276652
102.7393266
103.1023887
189.6768664
189.0410218
190.7254307
193.2437878
197.7381743
199.8185593
198.7843619
196.657064
193.9198352
194.4170654
190.6981409
190.4409606
190.2017728
188.4240697
186.9733184
184.5834101
184.7226649
184.2038155
182.6518055
182.1463179
180.4701792
175.332313
172.1084602
168.6844454
165.0300252
161.7802821
160.0203104
158.8803334
158.2784093
157.6240665
113.7386626
113.9907703
114.8156835
116.3968412
114.7453873
117.4398474
118.0673814
117.8259517
119.7885253
120.0726356
119.4895
118.8006376
119.436544
118.8215006
122.4437675
123.3343345
122.8843931
123.1493988
123.1332343
122.2630665
123.3492275
123.5153143
123.8587091
123.8506291
121.974774
122.4130083
122.2826304
123.6092613
125.258334
126.1371163
195.728838
195.2779954
190.7006588
189.4316379
189.1507181
188.6147016
188.1995538
185.999371
184.5023843
186.6971579
187.3963456
187.5885454
190.0487494
191.4029893
190.0912877
189.3219453
190.4720722
191.2528328
191.9111594
193.2510629
195.370146
197.588285
199.7493498
200.9320497
201.7775647
202.3021284
201.9019298
202.1707957
202.5002631
202.5215217
89.96199647
87.88682276
86.03186617
86.33825461
85.43948215
86.35179755
89.79773297
92.24312136
93.51673118
95.66441075
95.94041682
97.23462142
98.93145917
102.2376374
106.4185115
109.7974169
110.5546446
109.2714308
108.6127546
109.0497764
109.3334933
110.0385566
113.9735116
118.6597143
121.1634198
123.952746
123.6907549
121.7053192
120.1015407
118.7268217
172.6150304
172.539881
171.6258777
171.4921596
170.3113811
169.6118934
169.3069495
168.2500052
167.8741644
168.7879954
171.013602
170.6896799
169.9607354
169.9975957
171.3369908
169.5043768
164.0167297
160.7605595
159.3348444
158.1806091
157.3495434
154.7101887
151.2237138
147.7242219
145.4965051
143.0018984
141.9103541
140.9645517
140.618466
140.870067
159.6516364
159.72721
159.4056329
159.4796846
158.8132745
158.753268
158.405607
157.2590443
157.2361714
157.9745906
158.7174587
157.6350563
156.7801531
156.6030016
157.2900552
156.0912291
152.2754393
149.9702302
148.8062478
147.6650337
147.001893
145.3287556
142.8355619
140.1999096
138.4364409
136.5669986
135.7775691
134.9102688
134.700207
134.9356672
156.3584571
157.6182324
162.9474188
178.0474807
184.8815366
178.6177658
167.146
157.3045403
151.63269
156.3797854
157.8751498
155.9122962
155.9839845
155.2225004
152.0055358
155.0973712
146.2918255
143.4287704
145.301
140.0727496
141.5254863
136.0521525
134.3768733
133.4134202
133.5789345
137.9120109
135.6708757
130.6927113
130.1329294
130.3033084
101.1366667
101.6008313
102.2579409
102.9716966
103.7215648
104.7008817
105.1023007
105.9152903
106.2028102
106.7881747
107.2873828
107.9474568
108.2974757
108.7226375
108.7777779
108.8371181
108.9296226
108.7336798
109.3322639
109.7440899
109.9098256
109.8110493
110.0521501
110.7284471
111.1958684
111.7502883
111.8152764
111.4912527
111.4337779
111.2923203
113.1966191
113.0768602
113.0921362
112.8481475
112.3914826
112.7230879
112.3447732
112.2278803
112.6041761
112.0716421
111.3095693
109.6779581
109.6670659
109.8110063
109.9713571
109.9160267
109.5060505
108.9805098
108.7337622
108.8248927
109.3912559
109.4714859
109.5256278
109.7265061
109.4797062
109.2752049
109.2226007
109.4392651
110.20828
110.4891024
117.5092002
122.2420128
120.1720852
116.752657
114.8040315
112.3957128
114.4887544
110.7280427
112.498673
111.9371539
110.7860236
108.0772303
118.0909845
122.7865815
124.6966102
129.0337966
131.2760666
132.1210077
132.2278859
130.3828222
130.0000185
127.2477886
128.8318202
128.0663094
125.9935466
123.3420112
123.4510752
123.5254085
123.3027416
121.8179714
76.42183381
75.95655421
75.02702053
76.56148757
77.73196854
77.09032773
77.41009012
78.37759059
78.67846116
79.40085353
78.46395935
82.17005639
84.9045704
88.32013508
89.46047288
88.85541968
89.01557754
88.55797604
89.82138665
92.98212528
92.96977649
92.85520943
93.29551644
90.25382485
90.45956194
92.82637211
93.04825963
91.7008069
91.21522089
90.67545914
83.24115153
83.6163678
86.76935556
89.3541804
92.25735108
90.70366328
92.33430213
97.13235307
103.2909782
99.40782296
99.57034719
99.433974
96.62891892
98.45322554
101.0089815
101.3643025
101.1732152
99.46130928
96.05320321
98.87026634
93.50258518
94.74501946
89.59020688
92.11956068
96.87444023
97.01152235
96.64151727
96.53256337
96.55545497
97.40401199
187.0833889
185.2925952
183.5649084
182.4909535
179.1785445
178.0064342
175.326044
172.6549582
171.6000924
170.2865854
166.7214428
163.9898702
163.6152981
162.3894768
159.0080657
156.5466133
155.1793525
154.0814472
153.1158022
150.3624956
148.3250773
147.2798055
147.2008292
147.5258395
147.0252518
147.7063626
147.4947094
146.5964296
147.5676385
147.6908126
114.2722941
113.2602208
111.3994818
110.8891863
110.2605108
110.6797003
111.562684
109.4172364
108.8148746
108.783286
108.4280574
107.1880103
105.8483386
106.9703988
109.4732082
111.4549766
113.6022554
114.343927
115.8649104
117.9755088
119.5873528
122.8924731
124.146407
123.8342443
123.9263759
125.3632525
127.7677542
129.0142472
130.1511376
129.7566144
112.6548722
114.2492603
115.0706199
116.3176193
120.0110826
125.4245946
126.4805517
128.1213717
128.6953624
130.7732325
132.064617
131.0406372
133.2378002
133.5784383
134.3972759
133.9433965
133.1374679
132.0643379
131.3680371
130.3602616
129.2783178
128.4685619
128.4764909
128.6869462
128.7583794
129.2199192
129.1979047
129.0359093
129.3177779
129.5374202
172.7618895
178.2155477
174.2360003
184.2898607
192.7299253
183.2137805
164.6794746
164.8922648
171.8486762
164.3970086
164.2425026
169.3549013
166.2141235
164.0370198
164.2965819
164.3955546
166.8579542
171.7862444
165.9878689
164.8766326
156.5979593
159.5693581
157.2307866
151.843304
153.9457606
149.2486692
151.5527281
149.0036684
146.6995182
144.7516452
138.7505171
140.4206396
140.3387298
139.7526045
142.0263382
146.8680961
152.5151649
155.2311817
162.2550147
170.4983202
183.1204526
193.2757278
202.8417085
208.5453304
210.8682455
211.0949448
207.6555103
205.0808126
203.0925929
200.8637774
196.1116042
191.1349074
188.560376
185.7233075
182.8935931
180.1756233
177.4021923
174.9784062
173.5904987
172.6424705
114.1863359
112.4107178
112.1977138
110.9743522
109.2630777
107.7236282
105.3438425
103.7873886
103.2018241
101.9434177
99.21915702
96.99179413
95.89137952
94.63647197
93.47333426
92.40780312
90.59461022
88.87517425
87.56410192
86.82316143
86.11763782
85.76571439
85.13229996
85.36025674
85.51285234
85.70516407
86.286496
86.74596716
87.39867431
87.81456554
169.6250369
169.7543911
170.7281807
174.4302827
175.3574148
173.4994747
169.5143634
166.1306
163.9817478
164.7028403
163.7459681
162.3392514
162.2523373
161.5395115
158.8350932
158.697776
155.3018444
154.0941698
154.1164732
152.2134066
151.0055606
148.5053924
147.404748
145.8498144
144.5481154
145.7444977
143.7043127
141.7828001
141.3616635
141.1704828
168.9543844
169.0626659
170.0320873
173.7760535
174.78028
172.9920602
169.0555774
165.633236
163.4252209
164.0097302
163.0729051
161.6862316
161.6161342
160.9411618
158.2910668
158.2152603
154.8843292
153.6823422
153.6225226
151.6687838
150.4790069
148.0711269
147.0056327
145.4293636
144.1277481
145.2558263
143.256034
141.33983
140.8946852
140.6562963
168.830098
168.9565079
169.9512806
173.6747128
174.6798561
172.919722
169.0180966
165.623165
163.4384682
164.0086082
163.0642577
161.6747642
161.6028546
160.9183121
158.2594259
158.1710747
154.8607071
153.6663019
153.5770498
151.6214752
150.4282887
148.0229257
146.9496222
145.3660796
144.0613736
145.1722389
143.1717615
141.2622847
140.8234434
140.5852016
173.9192421
173.7777516
172.9710904
172.4755775
171.3565522
171.147148
169.9116805
168.8568169
168.4920286
168.0464932
166.3604021
165.2876052
165.04073
164.3192675
161.7038851
160.3612343
158.7254211
158.0105711
157.097992
155.7475982
153.2530406
151.4577803
150.5176945
148.6489454
146.6795162
146.9705611
145.0066278
144.1208085
143.878141
143.5705192
112.8755349
112.2511985
111.34097
110.5691762
109.406812
108.4541557
108.2465412
107.0556047
103.62546
105.2047345
105.8593125
103.3881045
102.2581208
104.8031491
102.8639008
103.9411308
106.5593956
109.7881676
111.5842489
110.9481098
112.5064185
113.8188105
114.3148372
114.8584125
115.6073695
116.2954354
116.8127185
117.256607
117.4297414
117.4541471
145.9021743
144.1292376
143.9782234
142.5473276
138.630389
138.1214372
136.3651205
135.4405705
133.8482021
131.9699712
130.4109158
128.7574333
128.3600171
127.6949717
126.8528397
125.4249031
123.9225977
123.6088569
122.7407106
122.5042664
122.0690313
120.6949922
120.3086716
119.777148
118.4590372
117.1834413
116.7576191
116.1942541
115.459802
114.9504059
180.1585941
179.6074899
178.6579355
177.9879851
175.9233776
175.6913493
174.7208756
172.0186211
172.3208451
170.9880421
168.6992485
167.689331
167.0452002
165.5194454
160.0572189
158.3754801
156.1406481
154.6480251
154.3877039
154.2328822
152.8587357
151.649011
150.4897746
148.298064
145.3557098
145.7320441
141.8051709
141.6203076
140.4143533
140.5250351
155.3251258
154.7635724
154.4319083
155.5153173
155.1509979
154.0104908
152.6582208
151.654382
151.1070527
151.0949337
150.8198027
149.7817556
149.0563069
148.0687135
146.4258113
145.507739
142.6830528
140.9975864
140.2208723
138.6771571
137.5062138
135.8237422
134.0182357
132.2741503
130.8374253
129.97668
129.0182278
127.7738328
127.6529583
127.8210302
145.2883095
145.2824099
145.0881858
144.5274806
146.7610256
150.0761675
151.6248419
150.7590967
150.2410721
149.4279599
150.4285469
150.8899325
148.783187
149.6359542
149.6738206
148.2651243
148.4793214
147.6263319
148.1393322
146.1501739
143.3619685
143.1270258
141.7832216
140.1149791
140.0551682
141.1866301
141.8006252
142.7208222
143.4425882
143.7367092
83.2009739
84.72962605
87.37220185
85.94478367
85.72441394
91.57250228
87.54137146
88.77408381
92.22180657
97.60150435
92.90586493
91.12619031
92.23191831
94.2853438
100.5485115
102.083419
100.5218209
100.4989994
97.51141916
99.04448659
98.08827024
91.976004
92.67041363
94.27386336
99.64903354
97.152882
101.3887203
105.9567516
105.6527655
106.1958672
133.0704657
131.4663089
127.4911102
119.3081547
114.8472102
104.5029465
98.51364793
99.32193397
100.2704533
101.60967
104.0749832
105.7628788
112.970771
117.5810202
121.7396589
121.6234921
121.9197882
121.6634551
127.3955247
134.2521301
139.1277515
142.860017
145.6964716
144.8185146
144.6854921
147.4939118
147.8879751
147.2079105
146.6133777
145.2400804
161.6535911
161.2331419
159.8574986
160.5416798
160.2663813
160.564811
161.3648312
161.6897683
162.9246671
165.1621022
169.2339854
170.3414979
172.3017759
172.1018949
168.7008436
166.4603213
164.0165964
162.2694511
160.532487
157.3370053
151.9599557
148.0425813
145.55723
144.5255807
141.5278351
142.2164769
141.5219283
140.5414113
140.3770972
140.4503603
114.1499915
114.8576552
116.2706379
117.4475777
117.4575186
116.9303114
117.4512715
119.2062034
119.7612606
120.2605046
121.3714843
119.7726427
118.4201721
115.8071641
114.0703784
113.0342432
112.1548045
110.6730517
111.1957459
111.5485734
112.4503551
113.8347335
113.921741
113.6752084
113.8371523
114.5521421
115.8457071
117.1118424
116.6873657
117.0027051
158.9349483
161.0445357
163.4819801
163.2701671
163.6804401
164.2470476
164.14271
163.4192152
164.5722666
165.9388164
165.8138158
164.9725163
163.6600892
162.804003
161.3784525
158.7210029
155.7253904
155.4125601
153.1414112
149.437724
146.1073184
145.8941124
146.4587583
144.1308753
142.4613823
142.2298628
141.8331953
141.2078427
142.5553793
143.3188306
290.3630573
287.9183752
285.5867014
298.3944438
302.7138421
306.3253266
307.9922603
309.1966141
308.8413773
308.2595549
307.0058348
302.7740805
300.3419503
291.5233434
275.3913349
272.6467085
270.9393383
269.5051887
266.4674911
264.2541112
261.7678798
257.5528705
252.794363
249.5354105
245.9116724
241.392728
239.9015568
238.6594334
237.7564632
236.8813393
179.2806427
176.8357136
177.9481056
177.8444498
174.5089034
171.537188
168.742133
164.1699162
163.3927564
170.9414259
173.5645933
175.4742028
178.4158025
178.7139943
179.3613552
178.3689101
179.5153764
180.8600659
181.1471053
182.9232392
183.4330403
181.1252629
166.57355
167.3154383
168.7753802
169.9149428
176.983127
176.6072195
176.6849677
176.3703989
131.1092907
130.7633543
128.9813917
126.845353
124.0833741
116.7310189
110.3367681
107.2042628
106.7736175
105.6851536
107.6587838
107.5042306
107.9835995
106.7096739
104.4102513
100.8611789
101.2988841
101.8140293
102.5461374
104.0105214
103.8492457
102.5699456
104.0359665
106.2245242
107.7998703
109.0593937
109.1581918
109.2594684
109.5410735
110.8738693
111.8252429
118.3530172
123.695683
129.6052654
134.5474509
128.9358223
126.9439673
133.6967906
139.0939237
139.1944212
142.6045131
143.2961366
142.5961978
142.6582407
142.4051704
140.7323976
139.0134936
134.8373144
131.0068746
130.0814389
129.0410503
126.606563
123.8238497
121.616379
119.6050779
118.1049805
116.890216
114.8478324
114.5185304
114.6357693
137.9143885
137.6882389
138.1321634
138.5342228
139.5178575
139.8922125
140.4079776
141.1403237
142.5066113
143.7152926
143.5983862
144.2342598
145.5481965
146.0105515
147.0838427
147.9422852
148.9146545
149.3779097
149.87852
150.3583535
151.6109113
152.2011959
153.1423122
153.6735607
154.2599872
154.2869702
153.1501753
151.9650498
151.4337673
149.0865618
133.8529534
133.0507187
132.2582725
131.5323705
130.933907
130.4119769
129.6006873
128.5294601
127.6200504
126.9184453
126.7612961
127.3953605
129.0140979
130.3734395
132.862259
133.1965667
134.0856057
135.1377194
135.3254447
135.8180364
135.9283226
135.8327089
135.707258
135.5298484
135.4671495
135.3600491
135.198371
134.597327
133.1348554
132.4107049
134.8689647
129.9028009
127.4020523
133.1593036
130.8825237
132.4699813
135.8989259
133.0315886
133.5369878
132.8019809
143.0052822
137.9343483
138.1573231
136.8003789
136.1550654
134.475068
131.9418861
132.8429183
132.3096977
129.3519559
130.4168049
129.8051952
131.1371154
130.8642538
132.9478737
131.1147455
130.7269425
130.6705189
130.7907602
130.6173048
171.2162456
168.1088395
167.2569497
166.1052344
164.1313871
162.4368856
158.9799588
157.3464511
153.291518
152.8942603
152.7262898
153.2703345
153.0146601
153.7368995
154.6419811
155.1890003
155.1337758
155.1902616
154.7622401
154.3742456
154.1140266
154.7635668
154.5617242
154.4410712
154.1747677
154.0910613
153.2066693
152.4470183
152.2560705
151.6838878
166.1149371
165.2570879
164.4692459
164.8246336
163.8328444
163.732533
162.0270389
160.1743417
159.6643613
159.22064
157.7268144
155.9105741
154.4958994
153.0388015
150.5637255
149.2191152
147.265107
145.8343956
144.6974579
143.0915587
141.0499903
139.9180001
138.3328097
136.7652685
134.9974948
133.9829329
133.0118608
131.8125102
132.0087164
132.2348535
166.8678898
166.2101439
165.3903777
165.5190205
164.4216994
164.2165772
162.7690134
160.9482013
160.5596802
160.1709448
158.4089256
156.6465469
155.3742267
153.8762148
151.1303936
149.5529807
147.6455319
146.3757667
145.1996522
143.7065154
141.6913439
140.5919274
139.1932432
137.5908401
135.8226258
135.1006978
134.023888
132.9924022
133.1635722
133.405951
151.1430376
151.3569777
151.7066527
151.5215432
150.688033
151.6100205
149.8080796
148.3274124
149.1281817
148.972543
146.0353619
142.9553401
140.4038747
139.2816302
137.9006265
137.1144043
134.72958
132.971486
131.2442461
129.4106896
128.7646169
128.1805741
125.9890868
123.6357858
121.1966733
118.7766722
117.2844354
115.2943707
114.6576571
114.645357
168.7733873
167.6918331
166.6816722
168.0668279
167.6989006
167.4966314
165.2275881
162.7872087
161.4401915
161.1476166
159.7518589
158.212606
156.7565747
154.5960469
151.3081018
149.8987259
148.1684667
146.4587671
145.6349442
144.1104537
141.4894206
140.6683499
139.2930255
137.9874083
137.1186802
136.1056619
135.9032146
134.8077035
136.0354028
136.9406639
164.8196881
164.8395772
165.7132271
168.9251288
169.8481356
168.0579067
164.9425651
162.3460237
160.5249017
161.4523095
161.3192259
160.0070502
159.5560245
159.0249468
157.6369308
157.0080063
152.6699154
150.5514728
149.625208
147.4166448
146.3239214
143.5103003
141.1816476
138.5790586
137.0256857
136.8024612
135.5817392
133.935709
133.4204385
133.4160994
96.39128407
94.96091088
98.50971926
97.77624255
97.42735383
104.326844
108.548912
109.1176658
109.7955575
110.6914826
110.9488504
111.7679654
112.6647492
113.66726
114.4633454
114.618677
114.7811216
114.9430574
116.4152365
118.8310349
122.4345275
128.9069145
137.0952729
136.8256418
136.2368344
135.6477955
135.0050282
134.0786007
133.2056135
132.0445422
219.4768795
219.4296036
228.838309
231.6227693
229.8780606
229.9271676
222.4927914
223.8855984
229.411772
232.5095028
226.0252609
224.2483101
226.0423115
228.205124
224.7963446
225.9547664
221.085164
222.0017152
215.4781971
213.9359273
208.8021942
204.4614845
198.85986
190.9907883
189.5517968
190.0687611
184.6524291
184.5567891
186.0495975
181.9268591
152.8212703
153.2447103
153.0136133
152.4769442
152.8796258
154.7780983
155.0935567
153.921618
152.258697
148.3062327
144.9995334
143.8740848
143.6244399
141.1731849
139.3730792
139.0323468
139.0131362
138.2079355
135.8786361
134.8212473
133.222677
131.3213036
130.3783323
127.4597633
121.0453495
119.9829309
119.0442675
117.4039163
116.0961871
115.9015886
82.37015225
82.48106232
82.08749049
82.14565371
82.07254041
81.01341133
82.40450688
85.77790721
85.9066849
83.8041204
83.49462973
83.96514962
83.60551537
81.52649571
78.15874171
79.42001403
80.36504133
80.95832531
81.43971997
79.02853129
78.22906861
78.40401866
78.28379522
80.01859446
80.3127509
81.43334189
81.65863447
81.55695646
82.82564177
83.32364907
92.22996357
93.01030217
94.03127913
95.05815448
96.00378533
97.04230747
98.3007824
99.51648438
100.3652666
101.1624944
101.9424551
102.1506186
102.5098416
103.0316782
103.8558332
105.0279651
106.0400056
107.0535959
107.6890435
108.2502343
108.6197958
109.5486645
110.0306707
110.3726985
110.4239751
110.3739729
110.9131742
111.3959741
111.9343171
112.2524069
102.3475342
101.1756252
100.1116566
98.87537344
97.42283706
96.14470817
94.85467345
93.27804351
91.88881141
90.23969755
89.57397986
89.53524232
88.75552719
88.16532165
87.99227524
88.38076509
88.78071813
88.48387324
88.65614459
88.79609522
89.5610078
90.68446045
91.53332215
92.84260762
94.41116497
96.19360771
96.41220711
96.22230501
95.82266547
95.78116542
93.55617415
92.85948243
93.05485546
92.97267183
91.91151795
91.86554611
91.67385342
91.12915846
90.26513735
89.4670027
89.09150806
89.06629853
89.0059996
89.00160748
88.53664792
88.3077514
88.36156437
89.30975633
92.38368198
92.19123038
94.61915924
96.71543307
99.4414706
102.5471396
103.907333
103.0217438
102.5219261
102.1375177
103.80809
105.4891426
180.8026529
179.5658988
179.1426651
178.826988
175.7071081
176.0765672
173.553753
172.5466268
172.0081249
172.856474
170.9685955
167.0479378
164.7508148
162.7691201
161.7212575
158.4160366
157.7319848
155.9245523
155.1325267
154.3487731
149.4148463
150.3678152
148.4341183
146.5956927
144.0265005
142.1261411
139.3637727
138.4924547
138.191234
137.8543531
149.6288194
154.4350846
159.0131736
159.0834538
160.6727237
162.9533788
163.2534279
163.1655494
163.3946707
161.4960568
158.8665811
155.8925071
154.3844809
152.0121647
147.9335875
145.6742835
143.5596349
142.8507383
139.5336488
136.4821878
135.0931427
133.6808804
131.4172708
129.4176956
127.1765506
126.5361205
124.1182757
123.1767986
124.0702267
124.1742439
171.8422524
172.108671
170.6315174
169.8593728
169.3111071
167.638723
166.0529817
164.9612443
165.1856801
163.3572903
160.839518
158.9689356
157.1861964
156.4426011
151.7589345
149.2054609
146.8583926
145.4075791
144.265699
142.8351173
140.2930349
139.1432656
137.9262669
135.2314793
133.1464438
133.6080938
130.210391
129.2725551
129.3936341
129.1435872
113.064644
107.5292012
109.9162917
113.9481761
115.3039455
113.9008108
120.1344217
126.8224816
134.494702
141.6405094
144.0636762
145.1366953
139.113097
133.5397842
128.6320771
122.3695076
123.3484869
134.8476842
150.3132189
156.5878839
139.3920187
147.1189618
136.7815976
134.9844461
142.4279954
143.4536426
143.3995513
142.8330511
142.6896394
143.8190451
146.9819148
146.9693063
147.5108127
147.2158401
145.8164512
147.1065857
145.07119
143.4335925
144.3772656
144.1996155
141.0808822
138.1922178
135.7978612
135.1030844
134.1296166
134.064886
131.8362944
130.1995209
128.5560963
126.8114875
126.4709175
126.4505584
124.4432201
122.4851014
120.3996622
118.1714665
116.9403657
114.4687552
113.7181395
113.5136533
99.6937696
98.66345575
97.42182448
99.3282218
99.50946037
100.2224646
100.4984698
99.65696824
99.17445077
98.44315882
96.44858109
96.35580629
96.5476255
94.94929813
97.24119823
99.87867105
100.8402506
97.92300443
95.77850034
95.70998805
96.95805051
96.59896466
95.19674343
92.62448237
91.60664151
91.83949577
91.60629053
90.98991959
91.50055255
91.33511893
178.1269128
177.3344471
179.3386251
185.7182468
188.3945665
189.8560231
185.1525059
178.1080566
170.6847425
164.6851042
162.1088563
160.4172209
159.9208864
160.0417359
157.9708312
157.90495
157.0718983
155.443979
151.4925235
147.960969
148.0240184
146.9273841
144.7540464
137.7715837
133.0476712
129.636954
128.7242521
126.5829204
125.735634
123.2678462
78.89606268
79.64527731
80.34610584
80.57545316
80.85710419
81.15033523
81.46256038
82.1722111
83.07648426
83.50224473
85.25301186
86.26729666
89.27747717
92.81827437
95.12943623
97.48074946
99.65783225
101.0438055
102.4463666
104.4115634
107.449126
107.3901841
107.0318291
106.4299185
105.6597076
105.057186
104.6697954
104.7219144
105.4783927
105.9669899
192.085751
192.6698694
193.0234238
192.7403814
190.5865655
189.350996
189.1554836
189.2404547
188.9711564
189.4076699
189.000855
187.940408
186.9738571
186.4158707
185.3816153
184.1497338
184.2733578
184.6666005
185.5704545
185.5171948
185.2607028
184.716009
184.0699152
183.3058579
182.2677348
182.2769503
183.0896539
183.509657
183.9784681
183.9662258
79.04055264
69.74630054
64.21483068
66.34239554
69.49707102
72.08416003
71.43812187
77.53774949
75.07376791
78.81095821
78.96356812
73.92561413
76.90181829
74.93355352
75.72745082
77.10005996
78.89285224
79.16393852
85.67425048
82.3061914
74.72601831
71.21076839
71.86703233
70.53691804
69.88192188
69.03822196
69.40111811
69.80343514
70.11321251
71.26497568
131.8265173
131.8445036
130.7469644
132.7962052
135.2883147
131.1254222
122.2934446
116.0080689
111.2480129
105.278573
103.2753286
101.7928573
101.4019545
102.6053171
100.8647603
101.1517613
102.9616999
102.4036255
100.817077
97.85007929
97.13340518
97.48382717
96.79832642
96.0262549
96.08826545
97.14813329
94.42783654
94.03526067
91.32167255
90.5358293
136.1857883
135.7550767
135.5758432
135.1585307
134.589889
133.9929318
132.7578112
131.5761952
130.3019747
128.8156174
126.380609
124.969889
122.5077646
120.730723
119.0548843
117.9441597
116.9642522
116.0293091
115.5985993
114.7481622
113.6327152
112.6270475
111.9473836
111.7640954
111.8161517
112.0954841
112.2809474
112.5930362
113.471394
114.3880377
135.6281801
133.8846949
134.027193
134.4589645
133.7546143
133.3816393
132.9901918
131.8563076
132.0996534
131.3889385
130.0041369
129.1750331
129.5396823
129.1871611
127.7413519
125.9582753
124.7787471
123.6984865
123.1496571
123.398502
122.1658794
120.6624689
119.5930951
119.0105768
117.8230602
117.2890583
117.5290298
116.805725
116.0568921
115.9522407
126.0575138
124.4166359
124.7414246
125.5645267
125.2068191
124.7938114
124.2607831
122.9937602
123.1704237
122.4638308
121.6738038
121.0154866
121.5873522
121.3133616
120.2639073
118.826783
117.8511825
116.6063989
116.78054
117.3443624
116.0399487
114.5686552
113.6533423
113.310187
112.3762605
111.854098
112.035445
111.1686961
110.581273
110.5572223
159.8358365
159.6582095
162.0484835
177.260156
189.6761296
178.6674849
156.7809934
152.7970003
160.2507683
154.7406204
152.4234848
159.9936514
159.1560192
158.3293541
158.8382583
165.7316481
174.7251327
174.6828826
167.0637721
163.3790167
162.5413593
160.3652705
157.6128433
159.6055618
155.7684569
151.773319
145.7027174
144.5027772
143.9871222
143.3836023
134.7049466
133.2212915
132.5200212
131.5611336
129.2734294
127.8696687
127.00662
126.7915775
126.4558396
127.9772732
129.9370534
132.4855867
134.7601233
136.875824
138.7230376
140.5432167
142.116328
143.5820158
144.5673244
145.8102402
146.7995292
147.9397048
148.2692087
148.3959988
148.298378
147.8731138
147.0248997
146.1188031
145.3113185
144.2917593
110.8613946
110.7859496
111.6323641
112.5188289
114.6021876
116.2870754
117.8613921
120.3764786
125.8082517
131.4833108
139.5130577
143.6020093
149.5392923
156.4368905
161.5770753
165.4621079
167.9374124
170.0529134
173.071362
173.9668146
176.706732
178.1575537
181.771338
184.7998303
186.5189303
186.5471808
183.799182
181.049607
180.0245143
179.7767497
103.8181178
104.0477355
103.4786729
102.6203604
101.846298
99.1184472
98.84323626
95.96537512
94.50803611
92.84254264
93.64646213
93.29287571
94.5428023
94.68503601
95.54866659
96.36993492
98.39449466
99.5067313
101.1964644
103.5021897
105.2928112
105.9618184
107.7065214
107.7152459
105.4531493
104.8209237
103.028548
101.8889411
102.3655067
102.7802276
104.373315
103.7033724
102.426522
101.8704326
101.0599026
100.1252347
99.07677558
101.0509444
103.7905694
105.130762
105.5113778
105.865499
106.3321066
104.4665723
99.72944613
98.97424779
99.58309135
106.8024316
108.6001129
110.3834946
108.1771534
107.5913869
106.5100447
105.982649
106.4046754
106.4381648
106.3877912
106.4138148
106.6501681
106.7545266
157.5564733
163.4988226
160.6730956
173.8285832
177.2799638
174.0860427
164.8724207
157.9491189
159.6326596
157.9155872
157.1674842
162.6928455
160.3327572
160.3887877
159.2262847
166.3278763
168.6008056
176.413733
172.4757329
160.0082229
161.3160909
158.0327109
155.7848726
156.3007298
151.4639213
153.4386858
152.4327553
142.9830018
141.9720127
140.0484027
101.8347686
101.6774703
101.6165621
101.6303415
101.5028883
101.346739
101.2967228
101.6684161
101.7989981
101.2577747
101.3951291
101.4051323
101.6259475
101.8675799
101.4682482
101.4239128
101.1949159
100.9583724
100.8029377
100.5016875
100.0033936
99.90623739
100.1038387
100.6845783
100.3837896
100.4799751
100.1909392
100.2053662
100.8859036
101.0365218
101.5532388
101.1182279
101.1456797
101.460844
101.6153892
101.3158832
101.7677699
103.3238718
103.421412
102.551688
102.7663309
102.8790343
102.9741473
101.9950389
100.3525262
101.0223716
101.3152725
101.207617
101.4765268
100.2865053
99.94601903
99.63746146
99.29970733
99.91193067
100.3340866
101.146325
101.4380882
101.6449329
102.2691727
102.7172419
193.4180098
192.6004657
189.7533092
188.6990514
185.9553092
184.5290596
182.0765486
178.9431582
177.8833963
175.1511194
174.0947292
169.326343
167.292637
164.7369909
164.7355689
162.1814683
160.4005595
157.5111809
154.3033663
153.0860581
150.4018861
147.788564
145.351731
142.6696713
139.3025812
134.2046376
128.9119801
128.3468996
127.80391
127.5100733
104.6707324
103.8639767
103.0909629
104.3538668
101.1039415
106.1819492
105.7969066
106.069786
106.5351487
104.8366161
103.8751827
102.8677342
103.2588786
102.9058275
102.2019824
100.8314961
98.96283329
97.24013807
97.51926288
97.46011025
96.93644032
96.38430856
95.93200159
95.32349652
94.93026596
94.7827113
94.73617519
95.01110746
95.56025791
95.58450056
123.4779801
123.0895283
122.9540221
122.7597498
123.8256001
124.5963126
125.0449221
126.7653988
129.8905847
131.8790844
133.1463501
132.3952068
133.285144
134.4982194
134.8796647
133.7929886
131.4914134
129.463118
128.3823328
128.7014818
130.0424158
130.4782924
129.5330498
128.5458995
127.4409349
126.9885404
126.4986543
126.0238449
126.6079144
126.7966058
118.9409874
117.6310689
117.8358809
119.8812239
125.0058859
130.5239452
127.3307758
124.6711706
121.3620201
129.5693877
124.2611653
123.846783
125.4268231
125.7036739
122.9905852
121.7238839
121.0665395
120.1586464
121.622773
122.2908615
118.8118126
116.4359449
116.533796
113.4862309
115.3932918
116.0852794
117.9698513
119.0672785
120.1612762
122.9568939
104.6765334
106.1924116
107.0820655
105.5748723
102.3309193
101.9826487
103.3005953
102.4180345
97.97493884
94.18918315
93.18780889
92.10092364
87.51600227
85.28310494
82.84047034
80.58129501
79.36203129
78.25949607
77.53344496
76.71189176
75.93967403
75.20947761
74.50498038
73.95659443
73.36864473
72.70838322
72.90377279
73.23127821
73.9109217
74.45358325
107.8948479
107.5626424
108.0920721
108.3993213
108.9695387
109.7236249
109.2720068
108.4914276
107.321593
106.2642228
106.1948045
105.1556601
105.5833799
105.1416547
105.1019889
104.9236057
104.6442957
105.0573569
105.2483059
105.5192005
105.5566246
104.8887413
104.3143359
103.9842976
103.6183859
104.3426011
106.0107067
106.7835534
106.436948
105.649498
146.482413
144.123022
142.6790531
141.5960141
138.4700208
138.3456522
137.4511031
136.6939672
134.3674191
133.9041737
133.6103283
132.9299619
132.7636894
131.6868551
129.4942112
126.6415795
124.53411
124.2365473
123.8835319
122.8898897
121.6559509
120.4835686
119.3671368
117.5723697
115.8833559
111.722387
111.1842666
110.3728111
109.6273558
108.9221623
153.2874432
155.6947318
157.8960385
157.4291524
148.062039
150.6446343
152.2821842
154.1174507
154.9366853
155.7989884
157.1765159
158.9289244
160.555536
161.6537609
162.3789753
163.0851877
164.4203482
164.4574822
164.4211711
164.3341722
164.4196896
164.234008
163.9022591
163.5587845
163.2742754
163.2734252
163.1883667
163.2906708
163.3108055
163.1793608
114.2266806
112.3684972
111.5444927
110.7224561
107.4786204
104.8086003
104.0507485
102.6675854
102.4058617
99.89444368
100.0946638
101.0104962
101.3633904
100.531068
102.4022104
102.5999863
104.5752753
103.2484393
102.542841
104.9519646
104.3083912
104.8575607
106.8500892
107.3740707
104.5948304
104.4263238
102.8667875
104.5268075
103.8682332
103.6171245
92.31617063
90.50825343
92.59920673
93.14689
93.71780251
91.4336963
90.5204934
92.34698427
90.40791311
90.91300028
91.34627491
92.91993488
93.33491077
94.48301538
93.04260842
93.00124444
91.93207834
89.26665559
91.01093898
91.41050594
89.92167155
87.68317454
88.19463171
87.61144658
88.80904785
89.10058853
89.61904213
91.33658668
91.0551289
90.33238066
108.2104517
106.6686304
106.2221095
106.2699396
106.1022516
106.7491255
106.3016336
105.9299107
104.955042
102.7395805
100.3112667
98.59210864
98.75690517
98.50380085
96.2912186
96.53321033
94.13270009
92.30750499
93.84017311
94.59722262
91.99277014
90.06818263
89.68348642
91.66736085
91.64840604
90.8856471
90.62768858
91.99689908
91.92939002
92.73742987
157.678976
158.7413493
159.4445405
159.7722328
160.1512835
160.4835156
160.6562079
160.5039883
160.0398638
159.5607111
159.4084458
159.8330958
159.8388147
160.0205628
160.4202076
160.6889731
161.4286733
162.0728507
162.8636314
163.4266308
164.0317442
164.2086656
164.2835183
164.6406101
165.2850367
166.1488178
166.6567092
167.3949037
168.212984
168.847889
90.87183598
90.9897221
91.15550944
91.42743522
91.44076318
91.39611519
91.1806753
91.13108713
90.91703705
90.78336606
89.94737205
90.30913836
90.61832896
91.00524306
90.86657055
90.82029405
91.00293442
91.07917178
91.62816675
92.22762214
92.53195771
92.78294917
93.03576526
93.39009939
93.77732957
94.60573588
94.54155577
94.15424423
94.15806855
94.10099103
136.83349
136.9203576
136.8436732
137.0515018
136.657575
136.3575616
136.6394
136.132812
135.9738213
136.1339325
136.7452186
136.2049927
136.1889382
136.0797427
136.2233334
135.2041018
132.654451
131.123384
130.9304371
130.7950212
130.5642611
129.2022483
127.5573399
126.0720527
124.8414412
123.6202514
122.822277
121.9969707
121.712436
121.6806299
140.2397346
142.8472795
132.9220375
132.9215503
143.5554225
142.5836476
131.7929757
117.9429698
111.4062723
110.8677305
110.6621498
109.6286967
112.0957918
114.7898612
115.5755998
122.188827
121.4402703
122.3719014
123.1234423
125.4320189
129.9005054
119.2599448
120.1587965
117.9581681
123.3103244
127.7565654
124.0081269
115.941716
112.7220342
110.024348
199.8866923
199.4726038
199.2418535
199.6788884
200.597575
202.3054631
204.899912
208.7242384
214.6863709
222.6051089
231.0578935
236.6948007
239.8456173
242.0470732
243.5246705
244.4539525
245.2552075
245.4488408
245.5289206
245.8248594
245.6337388
245.0247397
244.827031
244.5210782
242.8551529
240.859713
238.8525739
236.7884567
235.1241023
233.3293496
282.5510399
287.8275103
291.5612107
293.3745695
296.9217159
306.3297693
310.4407661
308.4956157
306.8454842
307.3979775
309.1812748
311.7481579
310.4591228
309.2936534
306.8606322
308.1453694
308.5952041
306.301735
305.4210308
309.078096
309.9747268
306.1281684
300.2827461
294.0307094
287.0334062
283.5164844
285.7420218
285.0552117
283.5089755
284.3292909
153.613136
149.4455738
149.4529654
153.3749663
156.5437555
157.5735869
159.7115767
164.0674578
164.8790758
164.4967239
165.0583947
167.330514
169.4682407
172.4038681
174.3606072
176.3296759
176.6707648
176.1874602
175.58719
175.0552465
173.1965211
173.01434
171.5577401
172.4089262
173.6750599
174.0763152
174.2549381
174.2259742
171.9894852
170.1179383
78.61938307
79.10101253
80.92820139
81.86777339
81.37130189
81.36844301
80.95175552
81.11374438
81.11003745
81.94943948
79.7273482
78.77941611
78.46613376
79.76890017
79.94334421
80.36817212
80.89053336
81.66101822
81.96398999
82.27377252
82.53960901
82.64264399
83.18044197
88.57590085
88.799215
89.09073267
89.35596039
89.7715908
90.25593993
90.3857982
89.34897173
88.88351221
89.06220381
89.31048964
89.1095128
88.94755262
89.38075232
90.43247636
91.30489332
92.05886879
93.03737233
91.66403295
92.32079801
92.61497478
94.1059767
96.05433367
98.2138731
99.96235155
102.8311001
104.8808125
107.5818908
109.5622442
111.5104323
112.9824528
113.6494331
114.2226359
113.9767068
114.3097706
114.4750905
114.5177887
136.5639379
136.543778
136.3188838
136.0409349
135.655252
135.4880063
135.0856291
134.5387981
133.9925029
133.2379938
132.0907735
130.4737862
129.5078095
128.9175486
129.0027288
128.0581379
127.5941635
125.9163409
124.1741493
122.9054048
120.9963077
119.8489639
118.1511364
117.9266611
117.6649145
117.7031198
118.0186836
117.4539584
117.2079786
117.4059501
84.68132287
84.71086365
85.44238392
85.78860108
87.23135537
88.41397479
89.39313195
91.26479344
93.93950386
97.211944
101.1641365
101.80804
103.8376672
106.7850949
107.181855
106.7791537
104.9609601
104.0944494
104.4110632
106.191205
107.6666106
107.2981025
108.4682825
110.2821005
112.3774175
113.4191339
114.0713396
114.0938185
114.4388161
114.0690935
184.5329916
185.149701
185.9955567
185.3524706
186.372781
188.8089386
191.1197202
193.474589
194.7815272
195.7568061
196.3975053
198.4989536
198.7676033
198.2440108
197.6245686
196.9603237
196.4438565
195.9132756
194.9930884
194.3112304
192.6277009
190.8444352
190.0095621
188.9211137
187.7794168
186.9809329
186.28179
186.0078669
185.7597041
185.3487702
92.97839488
92.15350788
91.08098833
90.87024408
89.88866416
89.0070526
87.56166358
86.75497854
85.81442951
85.00501642
84.40389803
83.53457848
82.86962706
82.66428432
83.05249247
83.72281257
84.39671699
85.13087173
85.9550779
86.94300626
88.00087276
89.63008734
91.34548415
93.03407246
94.47576207
95.96309434
96.89363506
97.72645905
98.70865008
99.44781108
183.1034458
184.2580767
184.379209
186.0625922
183.2650913
180.3279035
182.3716058
180.8459726
179.8469737
179.2160593
175.2064731
174.3568775
171.7515732
162.5256817
168.2047935
168.0177249
170.0189746
169.9861027
170.9820267
170.9376616
170.5416007
170.0423843
169.945971
167.98869
165.3556159
165.6217248
165.6916378
164.0125581
163.4287503
162.9860572
174.1130007
172.1210268
171.9432665
171.9520395
169.2212228
169.4743791
167.6497499
164.1710882
160.501715
159.8919233
156.5953455
154.1297634
147.7578293
150.386107
149.9269232
147.2670085
146.0561921
146.1395756
145.2537852
143.2028666
140.8194553
140.433496
139.1186195
137.1056231
136.9451743
135.3600377
133.0145647
131.4926721
134.5437634
134.6237249
88.6947602
94.21496395
92.28838218
93.12005181
92.95620745
108.5549876
111.2246104
106.7641012
105.1447282
105.8285492
105.4329033
107.9199626
110.2792283
111.5534967
112.8581149
115.7324079
110.1742242
113.3354866
114.2300266
113.548735
111.7489368
112.0782834
111.321934
110.0337984
108.9334852
106.8637519
107.147295
106.4600829
107.0247824
106.4664284
83.60227641
82.51968984
82.43176586
82.32497639
81.59424216
81.41864615
79.84231725
79.95465465
80.05442502
80.42090424
81.37039382
82.65041414
84.13824683
85.44625121
85.33006186
86.1400106
86.2398589
85.89498574
85.254465
85.25321046
85.28892161
85.58117552
86.1160072
87.0317537
87.50412252
88.26674064
88.92376296
89.67960286
90.0489813
89.19561556
77.96388439
78.39525779
79.02594808
79.61357528
79.87778493
79.75654278
79.44593767
79.64595424
80.0269157
80.40603411
81.01444197
81.68947368
83.78111172
85.20993207
87.12954149
88.65983082
90.38682174
91.10139549
91.9705526
93.311094
95.04086829
97.2806928
99.43351879
100.4533689
100.0511826
99.91467234
99.46138049
98.94256133
98.5884829
98.23698576
135.7987842
137.2859375
139.3742227
139.6644315
139.7331725
140.6421824
141.2681038
141.7360597
140.7429251
140.4252452
140.7036126
140.7173584
140.8608502
140.7240083
141.1374752
140.9402156
141.980733
142.2208189
142.7050042
141.9046604
141.5435255
141.5383156
141.0642442
140.4997633
140.0009688
139.6366378
139.3406289
139.200035
139.0841815
138.812715
156.0528766
155.4203569
155.6267407
155.9830704
155.1297665
155.528651
154.789714
153.9556043
153.0696881
152.5860106
150.8948135
149.9349617
149.3605302
148.0012034
147.0184518
145.2025529
144.5317214
143.9193651
142.5929997
141.8435562
140.696986
139.1377563
137.5802714
136.0023954
133.8163463
132.0724951
131.1354669
130.0760067
129.4958272
128.8007859
102.5993853
101.9155371
101.2705139
100.9773672
100.3685497
99.58283407
98.45255735
97.94145017
96.8138891
95.08430882
93.01815423
93.55878689
94.1399841
94.1394843
94.0352448
94.07428433
94.78823054
95.33841232
96.80955176
98.75389968
99.92209815
100.579538
100.751286
101.1309092
101.4481422
101.5611327
101.2778571
100.9039421
100.4397901
100.225962
168.7653003
167.6831422
166.6718434
168.0557892
167.6868133
167.4828738
165.2137628
162.7723274
161.424839
161.1319899
159.7363875
158.1966399
156.7407159
154.5805348
151.2933313
149.8838568
148.1536661
146.4438106
145.6203626
144.096226
141.4755333
140.654512
139.2796912
137.9743997
137.1061926
136.0936397
135.8911392
134.7958389
136.0234053
136.9285124
143.8247272
143.7879887
143.6078506
143.5442781
143.4236015
143.3209504
143.2118173
142.8313391
142.065584
141.5819368
140.9120991
140.2935289
139.7364323
138.991843
138.5118076
138.2919725
138.4861874
138.6794593
139.0384557
138.7719426
138.1951148
137.3036485
136.217417
134.7576378
133.3292972
131.7329151
130.7474053
129.854964
129.0430552
128.1383995
154.8654051
154.398247
161.2421717
164.1472232
165.0063503
167.3612422
170.3367285
171.9602667
174.6047085
175.1638297
176.0774742
179.0781268
183.0143386
183.0718377
180.9552732
182.3028936
186.1836757
188.7503775
185.3993218
185.9351155
184.2175395
180.2297619
180.0673968
177.1278783
177.7152956
178.0061012
177.7455919
176.604941
175.4106858
174.5469973
187.0209876
183.7730191
180.0182131
181.8608456
176.4151183
172.5768719
168.2658485
165.7731515
164.3289646
164.2480675
160.5569698
157.2836949
158.6667963
157.5798269
157.8264415
156.1447681
157.5418025
158.3266339
158.4004047
157.5079904
158.976514
155.6492815
156.9950756
156.72527
155.4893963
156.4765124
156.5474242
155.562166
158.3860005
158.4880764
181.2670279
180.3699388
179.3025577
177.8831836
176.4718227
175.8778301
175.3117732
175.1026556
175.2524167
169.5724014
170.1360461
171.0229216
171.9158258
173.4860458
175.3110594
177.5700587
176.8189274
176.0891
175.664043
175.7903726
175.3143335
175.1021189
174.5187007
174.7168163
175.2865199
176.9082488
177.2260544
175.477115
173.9947683
172.7185619
152.4436762
151.2006188
151.9927623
153.3866674
153.6726663
153.0022519
152.5180266
152.0784724
152.6613025
152.537853
152.4999953
151.6768119
152.1019881
149.7549928
148.183545
146.5366441
146.3595939
147.2794954
146.4588731
145.3166172
143.8862587
144.5749875
142.6176519
141.2384833
137.5961707
134.9773765
133.509437
129.7645885
129.1275511
128.384771
166.6743409
166.1570806
165.2597274
165.2407827
164.2443696
164.0682251
162.1989737
160.4929401
159.959102
159.4181717
157.3006625
155.4189311
154.1545514
152.7223012
150.1162107
148.7753722
146.937348
145.7465173
144.7930717
143.6108184
141.580952
140.4173343
139.0742031
137.5808827
135.8319279
135.1352273
133.8346069
132.8460946
132.9210964
133.0074159
114.0499052
114.5052759
114.6721319
114.3588318
113.989043
113.8208448
114.2080968
114.3048899
114.6197278
115.345843
115.6550274
115.8108611
115.9988705
116.5191743
116.5691398
117.1463665
117.9130986
118.5982996
118.5085589
118.5488012
119.7929853
120.9983504
121.1282255
120.7439438
120.9000257
121.6873735
121.4308602
122.1944135
123.1854694
123.1579339
84.7923571
85.12665733
85.73444007
86.10759334
87.01738118
87.81685868
88.80049389
89.58119833
90.20651756
90.86021294
92.01654069
91.57783211
92.18423648
92.8023556
92.52152942
94.73654735
97.88156356
100.9564991
104.2576683
107.2071995
105.944254
103.1159848
99.6276153
99.15247604
98.73691679
99.45137458
99.46933837
97.650904
92.12484083
89.79556751
122.1562755
124.6168088
127.3697662
129.7115611
132.9166314
137.235015
139.5328227
142.7942856
144.7448471
147.5406903
151.3616201
152.5786521
153.2107288
153.5998524
153.9536339
154.4920374
154.5090358
153.8095468
154.2644666
154.0967537
153.9625538
152.945999
152.8615318
153.9448724
154.2804907
153.9066555
153.8689315
153.6518842
153.7513514
153.5202823
190.7506705
189.8868196
189.2661665
188.6771894
188.3317602
188.4486005
188.1973579
187.8990972
187.5769353
187.5711297
186.4396393
185.2423298
183.9967998
182.4770448
182.8113202
182.5347634
182.7929688
183.2177126
183.7998826
184.4410117
184.7440206
184.9485535
184.8101994
184.847342
184.4968899
184.2216028
184.0008356
184.1324263
184.2077648
184.2154702
125.2931346
124.0042828
122.2601649
120.9650177
119.6874426
118.6379186
117.8627506
116.8890976
115.622317
114.3315139
113.9996432
114.3439778
114.519544
113.7416024
113.6323941
113.6478985
113.8710898
112.2632757
111.0358006
111.9509119
114.4046583
116.4326426
115.0017708
115.6327698
120.765818
124.8138279
124.9709047
125.8270416
126.4581679
127.4283394
105.5970116
103.7184605
105.675803
108.3242797
105.1949771
106.2284775
103.1459797
106.211095
106.7245454
104.6100581
100.1533645
99.51534086
100.1928992
102.3705599
101.1346257
101.2872801
101.3920606
98.80766386
99.43878765
99.53148199
98.82486827
98.88531076
99.3318219
99.2872103
98.99341714
97.8338193
97.08624777
97.11539449
96.10062717
95.6506772
102.9978678
103.6206405
104.0909361
103.9479773
103.8453462
104.2661024
105.1495904
105.627365
106.6053459
107.3639166
107.604615
108.1924554
108.869882
109.3665791
110.067606
111.0182438
111.4716667
111.8716731
111.7533505
111.6170198
113.2401085
114.3783101
114.3067056
113.5419433
113.5382581
114.4722118
114.1047003
114.7087405
115.5687664
115.6447325
88.82640742
86.34008494
90.54277361
92.71776409
94.23761214
97.62319421
102.2707295
103.2382069
105.8880652
109.0907469
110.1210539
109.0578985
109.0567651
110.9495015
113.4688069
112.3676248
112.1120465
109.5614785
108.9850989
110.8985475
111.3682197
109.4239092
108.2051322
109.7092136
107.3764259
108.1421176
111.9075205
111.8684662
111.5837444
111.6793158
125.7718644
118.7363887
126.2232764
127.4291419
128.7764985
131.1600075
125.6645693
125.9966141
126.1416642
121.7307574
122.9861121
119.3362877
118.9656057
119.8618524
115.4625354
113.36456
110.5159082
106.764188
107.9807291
117.8183905
119.443316
117.6512649
115.2602222
112.6059698
108.6422275
106.0154812
105.1039482
104.5691171
104.082328
103.5847681
121.4574683
119.9936201
121.8010611
123.3532171
124.6271959
125.113862
126.0868999
124.2743821
121.311878
114.2945658
110.7424703
108.152663
106.0447202
102.677576
100.3774902
100.3486051
99.3046268
98.2825047
99.24967965
99.05052776
98.83690688
99.15947686
100.4929509
101.6620563
102.2008262
103.6402589
103.9409638
103.9022057
103.9109903
103.9690941
194.0497775
200.5931494
197.8395635
193.3047314
194.0468735
197.3099027
194.9568738
197.1955881
197.1993352
201.310776
197.1993501
196.1864423
194.6926363
193.6930191
194.5107841
193.5106268
193.4188226
193.3945183
190.9440085
188.9090021
183.6938735
181.7686314
182.6600578
180.5749717
176.794829
179.5243171
176.9896391
176.0260309
175.774638
175.212857
162.8198526
164.0880623
163.0690317
164.0519992
160.1855501
161.1232559
161.9200813
160.3210172
159.8636737
159.5640274
157.5744996
155.9648723
155.0176903
154.2544565
150.1367434
149.1960736
147.2152781
146.6658752
145.8764394
145.1385807
143.6569171
141.9291184
140.1989354
138.1595789
135.1494441
133.0445765
133.165638
132.3876936
131.3488949
131.0998464
126.4527448
125.4655348
124.9998362
125.4542369
122.3572622
125.1465036
123.6811407
117.2023085
121.1056201
114.9974728
113.2314771
113.9763748
108.5787379
108.5107996
108.9468796
107.7091529
105.1293558
105.0709676
104.6110101
106.117372
101.5457481
105.4507317
99.68497777
100.6991396
98.14448925
93.71232693
95.63761955
96.11908489
96.54793458
96.13175343
138.0530024
141.6053449
144.1504624
145.0784065
129.4286388
120.8833284
138.5580646
149.5847446
152.1788757
149.6042945
142.8037262
141.191471
144.9010363
145.5723985
140.9901505
142.6754342
151.1906547
159.3256903
160.4079649
158.1722553
155.9038399
153.3400134
150.5440608
148.7060335
150.5193859
157.0659831
156.2290592
153.1862788
147.5594245
144.3850891
155.3298853
153.8290302
153.2181914
154.1162181
153.5058241
153.0975544
151.5557052
149.6574752
148.9624494
148.4601877
146.9706703
145.5955665
144.9327722
143.5288707
141.0299277
139.4095418
137.914088
136.4973542
135.8374858
135.1406952
133.1859932
131.9703641
130.7523851
129.7714183
128.70703
127.8863632
127.8020555
126.8037199
127.0381125
127.434663
127.4280051
127.3553742
132.701735
134.301861
136.5787305
141.384584
146.632292
147.464479
142.392923
136.6165786
135.6204266
140.5993645
144.097319
144.8599306
142.7217721
143.5204878
142.8019225
142.1975985
146.0052156
149.0663116
149.7510831
144.4351779
147.2245331
143.6278598
149.6379396
149.1981335
150.1186007
150.1883512
149.2616512
148.3354208
153.4883936
152.5284279
158.9671492
179.6349712
188.7377197
177.0750162
163.8929805
153.0542606
148.5618937
155.3553383
158.3366794
157.1345018
157.9137627
158.8182422
154.4895108
159.8787265
149.5182879
144.4337226
147.1024131
143.3802531
146.1786995
139.2265218
137.263544
136.0172571
138.6294051
137.728309
135.8578575
129.312632
127.9478438
128.4530505
146.2701556
149.5978724
151.8404305
153.3804991
156.4788612
158.5417268
157.6752056
155.4531538
152.9132937
146.9373817
139.6676033
132.465549
129.3734768
126.5452556
124.3449084
120.9830297
117.8437542
116.0930867
114.9707325
113.2588057
113.039391
112.873326
113.3838969
113.4347052
114.1283648
114.593309
114.4749131
114.7891959
116.454374
117.4137768
205.3580826
183.0524087
178.4740845
173.8127378
175.4644823
177.4877298
175.6852461
173.2269814
172.7423975
170.3227481
167.8400902
164.519222
163.6958153
161.8550371
162.0723414
162.2850988
163.8357297
164.8566704
157.9534322
156.6424221
156.4954959
156.1208113
156.5701124
157.0921234
157.6730698
158.1641267
158.3074736
158.786911
160.0434155
165.6693221
170.6382075
170.756946
171.7827168
170.2799832
166.581204
164.9178705
162.3163329
157.5599388
153.4920455
151.215219
150.0233066
150.235825
149.8895037
147.4442489
145.7838393
141.9151314
139.8890583
135.7203749
134.4742678
131.591664
127.8974204
127.4105421
128.7406815
132.1142744
134.6028441
135.2890977
143.465785
144.7531481
145.7087886
145.652249
154.8836599
155.8591774
157.711681
158.3941458
158.0015238
154.1340259
155.8516113
152.8181032
152.4490156
154.5057035
155.1720738
150.2021549
149.4094346
147.5623535
144.7534277
140.4492464
139.4450036
138.0896029
142.2416757
144.5084232
146.8662659
149.1131256
152.3251885
155.9417575
158.7180313
161.2343763
160.9416746
161.1788377
161.1803734
161.0611392
114.749699
115.1634721
115.1411806
114.3728495
113.8227806
113.7076064
113.0558269
112.0113929
111.0061373
110.7086596
110.1895323
109.5261221
108.9973789
108.638997
108.2260297
107.8966195
107.8176296
107.6853919
107.6294391
107.4931643
107.1026355
107.1623568
107.0207127
106.2458398
106.0018569
106.4339048
106.6565177
106.8648633
107.0157895
106.7591089
189.4425605
187.1341529
184.9873732
182.7117191
181.7356212
178.6006915
175.8492092
173.7598133
172.3233667
171.3669642
171.9229279
171.6457563
171.4558021
172.9247915
175.8661318
177.5874902
178.4035259
178.5554688
178.5051415
178.6130705
178.5202418
178.322257
178.3338242
178.4635115
178.4076703
177.8938358
177.442942
176.5189589
175.4105982
174.1365823
112.3229129
113.1534503
114.2765745
114.5682437
115.5100506
117.3816998
120.0372597
122.626742
125.5401302
126.661109
126.0032554
126.5028954
128.091126
126.4074036
129.0031795
124.7468107
128.1142584
129.0750437
127.9881969
129.5636671
132.4490154
131.3867877
132.1663969
134.2296761
138.374355
139.3239373
139.9696077
140.9073322
141.3206656
141.1329328
71.48305323
73.42269652
75.04154032
76.69417002
78.6461337
80.46535227
82.1526591
83.39071277
84.18725697
84.82021257
84.79958016
84.27440268
83.09577647
81.90408823
80.31121203
79.07839671
78.61382777
78.63463325
78.69823248
78.26294096
78.19885428
77.17323231
76.36265848
76.01352294
75.79640885
74.92204166
74.81543217
74.24100657
73.7876112
73.40868188
203.1962009
203.428461
205.4108211
209.1642452
206.0769016
205.7330921
205.3713569
201.4489082
199.7396436
199.7984343
194.5891296
190.6934913
186.864823
190.3975154
188.7438374
186.6921256
186.4989309
186.7522649
186.4519904
183.0107136
180.7357719
179.8186805
178.8239792
178.1449109
174.5737802
173.7482078
173.5502922
171.7505157
177.2969506
176.7498092
101.3125417
101.109661
99.92709851
98.91138669
98.5606292
95.64403796
93.07558332
91.77488125
91.69128535
91.77596765
90.46069004
103.9448017
105.2070864
101.7400395
104.9840699
105.5205166
105.0291022
105.7452863
107.4331491
110.2260756
104.5018426
106.349313
105.9849039
108.2168915
110.793782
111.4058655
113.1365239
112.549517
111.7515131
112.8006233
169.8377049
168.4314686
171.3716316
173.7315412
176.2673529
179.3491449
183.4026475
189.0488345
176.9948016
176.4535325
179.8041176
179.0872267
180.214523
184.3151876
188.5604059
193.7466051
194.0504477
193.9346655
196.4018234
195.492705
192.4685886
190.4946129
190.3233739
190.0003697
191.0378349
191.551138
186.0786118
184.8006702
184.1781846
183.6285038
155.7505349
156.405429
158.8079445
160.9927267
164.8228001
165.8732105
168.0894383
168.3748156
168.2541386
167.1134493
163.9189547
163.6798298
167.8333597
172.3167013
171.8512404
174.4546222
174.5965035
174.2051482
173.5361581
172.0451814
167.5347959
164.3385184
166.6310528
166.8053056
166.4982181
168.1130702
169.7089245
170.7723794
171.6524102
172.5326735
94.79181485
93.56794208
92.81587329
91.68478198
90.40388488
90.20758333
89.98883343
90.33685232
90.00544859
89.38498822
89.96299571
91.1043043
93.34937905
95.51402954
97.73251475
99.97680226
100.8194109
101.4509503
100.725067
101.1621998
102.5411943
102.9755432
103.701145
104.0066853
103.5770508
103.8345016
103.1785513
103.7684638
104.5379269
104.0645329
158.9825454
156.0444266
152.2389276
150.4979346
151.3209342
150.0678924
150.1136154
147.7575741
144.7059971
139.6870202
134.982903
131.4230698
128.6857372
125.6705473
123.5293598
117.5006968
115.9044146
115.2872246
114.035514
111.5180977
110.3073987
108.4221614
107.4677407
104.7920028
101.7870107
99.04828672
96.40291358
94.08847681
94.06031219
93.33620626
178.313135
177.4361119
176.5384892
174.6193294
171.972592
174.9662555
171.7606634
177.0334232
177.9824993
175.5178843
170.6038233
167.1600162
162.1984458
157.7631532
153.5159714
156.2968204
155.4299356
159.9654307
162.0539963
165.1165494
163.1707276
164.7288026
164.153198
162.8023092
160.860753
162.0726918
155.9771729
155.0726787
153.610179
152.8475114
171.0427417
169.5174682
168.7116367
168.1554498
168.8465861
170.8886075
172.6027246
175.1623428
176.3240861
176.0646432
173.4802139
177.0141854
172.9599566
173.2422152
171.7704398
165.5841357
167.1837461
167.7606631
165.2465753
163.016704
162.5287994
158.607274
158.6861214
154.8187109
145.0855211
149.5617827
145.2746425
145.230759
144.8691165
144.3924853
153.1010187
153.8240102
154.2036037
154.1842876
154.5075943
155.0539522
156.038091
157.1990746
158.4923075
159.2495163
162.3844334
166.0160237
167.4915364
168.8114452
169.6625383
170.966907
172.2673553
171.8344485
166.4515987
170.2455105
170.0543354
175.0929073
176.8350719
178.1593371
179.8617685
180.0650475
177.3242616
183.6424609
192.7924941
191.041232
117.5206607
116.1422028
114.7975674
113.0176946
111.9773936
111.6956586
111.9040925
112.4040504
112.9985738
112.9264841
112.4269197
111.4360771
111.7113187
112.0376487
112.0679456
111.4741613
110.0967731
110.6113632
110.9798244
111.0891486
110.8263378
110.2864897
109.5583895
109.0657215
108.8247965
108.6846418
108.2705614
107.7621516
107.5088708
106.6780456
131.6322264
133.1667785
139.420357
136.2938099
143.4453898
145.3172116
154.5000725
171.6076807
173.0953477
167.3589761
168.5091011
162.8883295
159.8484668
157.6674096
153.4661608
150.7125117
151.530413
148.6446518
148.0579229
147.8211359
147.5348682
145.0216064
142.9223593
141.8452808
143.4045603
143.8809731
141.2653998
138.7921191
131.7659877
128.2365881
88.96487343
88.65600675
88.55946883
88.67050577
88.76825164
88.32148872
89.3789532
92.08061306
92.16519134
90.63683043
90.73649197
90.9972012
90.74293842
89.04807744
86.18656004
87.16194515
87.89144729
88.15190975
88.35879909
86.29727117
85.57393468
85.21277518
84.78487282
86.1937697
86.51828972
87.33793938
87.59145275
87.69778542
88.79267307
89.23603375
89.73579276
89.34471414
89.22591433
89.29258222
89.41665269
89.00296633
90.06971303
92.80441024
92.86057053
91.3885758
91.47315924
91.65491857
91.34680942
89.70255133
86.9326365
87.85461193
88.55902319
88.78746473
88.96814326
86.95517748
86.25075356
85.90053191
85.46689569
86.79979927
87.09706573
87.85444749
88.08686962
88.17329126
89.1979816
89.61732359
161.6885025
164.2184406
164.6979279
166.2709523
169.3127772
169.1888483
169.4834613
170.0637836
171.1885466
171.7978431
169.3311552
164.7855239
160.7827463
156.4943696
152.4323432
147.9665149
144.7923989
142.2615064
139.7375576
137.4699126
135.555685
132.7653387
130.1616831
126.5876297
123.4021691
121.0294765
119.1711328
119.0581885
118.8262607
119.629496
114.4081848
114.0233272
113.847138
113.1907677
112.5991835
113.104106
112.4244387
110.0554692
109.9945271
109.4463525
108.8330225
106.3392964
105.4784743
106.0016468
106.4232643
106.1864256
106.8037115
106.7481658
106.5536251
106.4080206
106.2687427
106.008489
105.9958976
105.6033549
105.2195405
104.9452995
104.5520155
104.2685727
104.5621407
104.3586057
91.74799511
91.58470973
91.57059244
91.71038805
91.82258555
91.4159562
92.49316978
94.33927267
94.63120162
93.72892968
93.47007266
92.95573353
92.71030292
91.32283912
89.11968286
89.95332668
90.56890274
90.84281078
90.93633859
89.25838318
88.71400354
88.43162675
87.83925946
88.54623431
88.53224471
89.06158114
89.31353629
89.36338453
90.24949076
90.62311859
110.0308555
110.3989119
111.1730734
111.9817055
113.0180429
114.0095054
114.9592014
114.153331
114.384123
115.0874358
114.1843717
112.1988112
111.9505751
111.5638594
111.5060866
111.7924275
111.7888375
111.7785238
112.0220581
112.0010325
111.9702516
111.9827739
111.8336478
111.4900757
111.48819
111.5538472
112.106191
112.3325726
112.6711803
113.0019769
157.935221
157.954939
157.419011
157.4863501
156.7737393
156.4295282
156.4068412
155.4205974
155.2067206
156.1259554
157.7005266
157.0850667
156.6015527
156.6808602
157.7779594
156.4971888
152.3116429
149.8451537
148.8199045
147.9580073
147.3448551
145.3393991
142.6511149
139.8979693
138.2032879
136.3067534
135.6030667
134.9341773
134.7581041
135.0575398
179.3482071
177.6251533
177.3797819
176.4350908
174.6033151
174.7782306
175.5376619
175.4624125
176.3988502
176.284717
172.576464
171.6909178
171.589097
171.4476241
168.5260427
165.488485
163.6929798
164.2256233
160.0903406
158.9719752
158.4354928
157.1740246
155.7208098
154.1950757
151.833061
151.6670675
152.7596836
153.5595823
152.3699923
152.2078251
132.9791366
134.2386264
139.4628209
137.1107912
142.9814091
144.8798009
152.0554656
165.5402463
167.6424923
164.285384
166.6931226
163.0149562
161.6015913
160.5252859
157.7341982
155.1412553
155.7579112
153.5074298
153.7552008
153.8025688
153.4986443
150.9941619
149.0916651
148.0854979
149.4392664
149.8877195
147.7058135
145.5711058
139.8098823
136.8599468
155.8804142
156.0410533
154.4301777
153.4189275
152.1515427
151.9327722
150.6247743
147.4399836
146.7438419
146.3001079
142.4857266
139.9621649
138.6288199
138.3394679
136.2815809
135.4623288
134.0751069
134.8732067
135.0310595
134.2278166
133.2115482
133.4028305
133.1897008
131.4166283
130.5222951
131.2521055
129.5896829
128.8437309
127.8399908
127.3819364
80.00686122
76.53380666
76.04553307
74.93489927
76.90865887
78.72195604
81.52466232
87.57817202
86.95520213
88.03933708
88.04336146
84.67146544
82.88759217
82.6610432
82.65290607
82.76273561
82.84306693
82.57670414
82.84311346
82.37597364
82.10301263
82.98487609
82.98535814
82.19468844
81.85430129
80.18099076
79.64023064
78.89147221
77.18486769
76.81090007
108.6172434
108.8761217
109.7820839
109.5129245
110.2332243
110.5759215
111.4643855
113.1323902
113.5952195
112.9136121
113.0563189
112.1497019
112.2995031
112.4018987
112.4550858
112.2496904
112.4909754
111.9187252
112.0711872
112.4608555
112.9693674
113.2919541
113.5680757
113.8014039
113.762228
113.7345165
113.3156318
113.0813071
112.648104
112.2003581
107.4963811
107.7213974
108.5707653
108.283135
108.9523205
109.2459911
110.0647858
111.6353387
112.0434031
111.3672452
111.5017728
110.6676444
110.8444957
110.9709736
111.0416183
110.8791157
111.1210828
110.5791138
110.752244
111.1536296
111.6553999
111.9745325
112.2645924
112.5182961
112.5274625
112.5272852
112.1483055
111.9516359
111.5657498
111.159175
83.09510689
82.96841595
82.75658035
82.33379772
82.07759782
81.79853519
81.49312249
81.11147677
80.71110378
80.22967096
80.36851738
80.97853499
81.84578533
82.26182959
82.81202727
83.46405099
83.73887997
83.91508525
84.26699933
84.67147702
84.99572714
85.25747419
85.55337188
86.03896369
86.78570648
87.2386003
87.4729608
87.858476
88.51344352
89.00070554
113.2195816
116.6209577
118.7593115
122.4783163
115.3647553
102.4012924
99.6942753
100.198316
105.7455186
111.6859906
114.3487
117.5912642
121.143248
121.1610059
120.4412277
118.0276662
116.0299736
114.931294
115.4746918
115.1005919
114.5795789
113.3324668
112.876021
116.6838337
119.6217898
121.746751
122.5646387
123.266789
123.3013916
122.8091219
143.6462937
143.9272151
143.3325714
142.9883486
140.3325252
140.7733819
140.650727
140.4112837
140.2994413
140.002352
138.8355172
137.9934377
136.8631706
136.0253583
135.6357877
133.8550194
133.0550352
131.5364358
129.9933562
129.1053601
127.9704801
127.3041337
126.1614618
124.9567121
123.7807854
122.9043211
122.3052354
122.1613417
121.7159119
120.8852635
148.8726079
146.9783134
143.5747036
140.3096108
137.0602382
141.6855396
140.0761387
139.6098821
139.009518
137.4056506
135.830338
134.322276
133.2843879
132.5003116
130.2516654
128.3553146
126.8665401
126.0041902
124.6655712
124.1646254
122.9253758
121.4235955
120.8871089
119.8907543
118.5209157
117.1825757
115.8057588
114.4968938
113.3658179
112.7106545
79.59283913
81.06181372
83.98624706
82.47567104
83.27618988
84.32637219
84.70038218
85.14671757
86.93515567
85.90502646
83.89293642
80.78768209
80.06163018
76.36747808
75.07647738
73.97783845
73.54862269
73.88567217
76.16039186
76.46225072
78.0512756
78.36833401
78.21650093
78.28337706
78.26273171
77.73514235
77.69430119
77.44103822
77.11695798
76.77741247
130.6005651
132.3824835
135.5120195
137.8917679
141.3759274
145.8017294
150.7697986
150.6126868
152.405515
150.516491
151.6053896
149.2635846
140.2942761
147.440448
151.5027055
154.8773657
153.1948566
153.1681862
153.4365983
150.9011588
150.2034058
154.109477
152.0357303
149.0364355
150.4568518
146.4093281
148.1900918
147.0583257
146.4299389
145.8529334
120.454318
119.7354626
120.3508607
116.5731593
118.2914468
110.8986519
104.7330696
101.8330294
101.1775381
100.7216794
101.174107
102.385218
104.0583572
105.1461917
107.7130706
110.676085
110.6362644
111.6753019
111.9869507
111.4180208
113.2565198
114.2495634
114.1041205
112.4412794
113.8458589
115.4785148
117.7613887
117.3914533
113.5443124
111.5805807
121.5533634
120.6946878
120.1924962
119.9366193
119.4134791
118.5113537
118.259708
118.5755825
119.5671583
119.2468411
117.8292413
115.1571167
114.7636858
115.5218794
116.025595
116.3468354
116.6275691
117.1202666
117.3427923
117.5892872
117.8430846
118.3083018
119.3392576
119.971457
119.133599
118.9363971
119.0819412
120.0991905
121.1764597
121.6525218
135.9600311
138.5569007
139.8108603
140.4253971
141.5144542
142.7796055
144.9679651
137.5178252
140.5985015
147.0505306
144.3675642
134.6192853
134.2713546
132.8106251
131.7712546
130.342394
128.2348517
126.3771314
124.9163803
123.2401225
123.5527097
121.7571476
119.2291105
116.159451
114.8428428
114.0463711
114.9656261
114.9907612
115.5042269
115.7245429
93.05268914
92.1346813
92.75487351
93.17703981
92.51429768
91.56962307
90.17973727
88.29121448
89.39584554
88.87858007
87.96974779
86.98391749
86.26036666
86.57933623
85.55330604
85.89836375
85.98842723
87.22815921
87.66702116
90.54826165
91.8324223
95.87308022
98.72192914
100.5129521
101.5422259
101.9869861
102.3423192
102.7507453
103.1753738
103.4431684
103.5265622
103.7075405
103.7343299
103.632026
103.7486119
103.7831364
104.1784093
104.6509139
104.669639
103.6371986
103.8197361
104.25373
105.2157709
106.0272271
105.5090411
105.4992715
105.7971785
106.0617037
107.6210197
108.5944785
108.938661
108.701783
107.7000037
106.6907588
106.636868
107.1482929
107.8298811
108.7956223
108.4161276
108.2893909
129.043639
129.0660313
128.9770376
128.6533562
128.1906169
127.9560477
127.7622834
127.5396384
127.2467122
127.1742248
127.3359839
127.5572905
127.3849247
126.7907935
126.2177657
125.8682362
125.8941074
125.8928393
125.8456852
125.815751
126.0066658
125.9343041
125.662604
125.2764813
125.0298842
125.050736
125.0936635
125.1812924
125.1374993
125.1559852
157.1935742
157.1497361
156.9617923
158.5820205
159.7144086
158.7999714
159.7881402
162.8889313
168.9911748
174.7045127
174.5854665
171.7578307
171.5818639
171.5908893
167.9120517
159.6919339
159.1564327
159.7124508
160.1113623
160.3957605
160.8722109
161.23439
161.3938581
161.290434
161.1707947
161.1158569
161.0343932
161.0647879
160.9884561
160.8530073
138.0500794
136.0858719
136.5825332
139.6799273
141.2739865
137.1224839
138.6003993
132.6610221
133.4893228
131.7183603
125.8259389
125.3277745
122.8062576
125.4262598
124.4300978
122.485232
120.008567
120.8224041
124.3196791
119.7070985
118.3704036
115.274925
110.8475752
111.79672
112.3938404
112.3639186
113.4555365
113.2487954
113.1069987
112.9085128
132.4821473
129.7552184
129.6417029
131.683736
131.0502074
130.6839202
131.3628426
130.5206697
131.3583681
131.4664309
131.1940756
130.8460693
130.5155909
130.2515445
129.8964591
127.2910996
126.5871529
125.5514918
124.6955343
124.0976793
123.5682813
122.8007103
121.1325262
120.1954129
118.7636332
118.24188
118.7107488
116.0324321
114.8074482
114.4405038
82.86471322
84.90261052
85.52078163
86.20748207
85.32947507
87.24611834
87.2364074
87.96319767
88.40071826
88.21356909
88.01499219
87.1022154
86.19394985
85.27188569
84.2112938
84.46482256
84.46238543
84.42553087
84.49394478
84.4741736
84.63327787
84.45835466
84.27695128
84.18360938
84.08645334
83.98896418
83.7783425
83.62749028
83.37026555
82.8322326
147.4080667
145.1003885
142.5841322
140.5145611
138.0393907
135.4162688
131.0011913
128.6670913
124.5059738
117.4426401
110.0226855
109.6440555
110.3398471
108.6473867
107.7866583
107.733119
109.7257062
111.8146424
115.8675044
122.3996129
126.6656289
128.6302331
128.2105461
128.3756231
128.2099931
126.1198181
124.6314766
123.9100086
122.0159941
121.2982682
125.7222294
121.4533678
116.1188513
122.1246819
121.1540754
114.7094152
112.5079231
105.7799336
97.94221094
88.2351246
84.89404721
82.4798734
83.21097057
84.05274949
87.19373825
90.83904846
91.58470963
91.64516612
90.06680419
85.50024128
84.14501002
85.60779025
86.4217199
88.17319881
89.70214752
90.03552468
89.73860873
89.3225847
89.88833555
89.63013434
147.9155118
147.8799387
147.9429652
147.8961451
146.7741961
147.3797496
147.2602616
147.6917916
146.68948
146.5448923
146.198065
145.4568001
144.562295
143.5701758
142.5051769
141.9296918
141.7209045
141.8196673
141.8296951
141.7011418
141.7094125
141.4306849
141.2159308
140.9894227
140.7992956
140.6738639
140.6721702
140.9230233
141.0721115
141.1397628
116.9146227
120.2594574
121.7109635
124.304045
127.2394565
130.2263083
132.0098765
133.3532796
135.5885734
136.7619332
139.9742252
140.6072723
141.0238914
141.0940646
142.4328423
143.3519873
143.8314242
142.9142741
141.1019732
141.1301394
141.9681971
142.314466
143.5670502
145.8312969
146.3010018
145.4129141
145.1765088
143.9360568
145.6565201
145.8103446
164.7849852
170.5851181
175.3417523
177.8498869
180.0866862
186.9221202
179.0647461
169.6393096
158.2068852
159.7187119
160.3639483
154.0994734
152.3507211
147.8773901
146.8752596
143.1060061
135.3403958
138.2893678
139.3439202
127.9914453
125.1291078
122.4847424
124.0507411
124.103157
117.5225482
140.1758743
136.5508569
135.3046731
137.438714
136.9602845
151.4545438
154.1931156
156.6946927
159.1879751
166.5048669
168.6605673
171.0635293
171.0386791
171.1013687
172.231918
178.5831609
179.5859947
180.0259679
184.6671714
192.5705139
193.7945885
191.8705311
183.5894072
180.0309383
178.1852633
175.4138007
173.1395879
170.5964878
164.7113113
147.5266939
146.0736143
144.7450334
143.2487665
142.2441536
141.3833989
188.3905439
186.7936168
185.4468875
184.940017
181.6386648
180.4476724
177.890088
175.1258136
174.0273631
172.9145706
169.2235562
166.4141902
165.7519994
164.9241861
161.903418
159.5494653
158.3604688
157.4441025
156.6061413
153.9013086
151.9314179
150.8499422
150.7484066
150.9865245
150.1550972
150.6398011
150.3853796
149.4077005
150.812124
150.908643
168.9839267
167.9010701
166.8951999
168.4277303
168.1644524
168.0199823
165.7034116
163.199956
161.8355815
161.7175326
160.3751121
158.9507689
157.5664926
155.1772822
151.6358503
150.1835404
148.4121326
146.502025
145.705174
144.2462912
141.6773731
140.9740166
139.5372712
138.2320462
137.3065662
136.4302267
136.3554927
135.2635375
136.3829591
137.3657872
157.715694
157.241205
158.097723
159.7146141
162.1673879
159.9610549
160.5441977
159.680262
159.4487969
161.8224499
162.651541
163.4003094
163.5266597
163.4118125
163.9143031
164.118638
167.9160008
189.4529043
190.948861
192.0664673
193.2893398
193.315406
193.4167977
192.5644879
191.5534917
191.1323248
188.308143
187.0056287
185.6815053
184.3153743
214.6393823
216.6370506
213.8373209
213.1384085
209.9013754
209.5681528
208.0100483
205.9429845
207.6249824
206.4476875
203.2698991
200.3761411
201.558444
202.243814
200.6776607
198.1441426
195.0350569
198.5778701
193.1833333
190.2430895
191.1073581
191.8013694
190.1553798
187.6471942
185.1054965
184.8244828
183.0296755
183.7069673
183.6177314
183.8844123
106.4280763
106.708525
108.184829
112.4677361
115.1892623
115.9382034
116.048697
112.3545767
110.3129334
108.794659
110.5866252
110.2574624
110.72814
111.3751179
110.9526458
114.1033491
111.7263488
109.9839918
109.0583293
107.2090862
107.6618832
109.9270931
111.5059666
111.8339445
113.207663
114.2246453
113.9059649
112.3107332
110.8573298
108.5381847
118.9446628
122.1985238
124.9419278
126.2149214
129.2096407
128.1123155
129.3033792
129.5043046
129.6077291
130.6324432
127.7646986
128.7384126
123.841765
120.5373144
120.7548597
124.2371771
126.0912404
128.6626772
130.5419582
131.1037577
131.7820643
133.9107051
134.2724183
134.6929129
134.8849255
134.707256
134.6586704
134.666142
134.8667503
134.9726527
126.3903631
126.4391486
126.9606419
127.0667167
130.3294769
127.6039595
122.4945571
118.3509998
119.4332422
119.085277
118.5095783
120.3712117
124.2831746
125.4081734
119.3637778
119.9155688
123.8660367
125.8448514
127.939499
125.808194
117.8185948
116.8730399
117.8817936
114.8779106
115.0675345
114.6119364
116.3395595
116.9195371
117.2192102
122.1959732
109.8168047
109.7927944
109.5805786
110.1110138
110.6005273
111.2878908
112.0787025
111.8838765
111.891515
111.9088896
111.7005356
111.9483388
112.3405157
113.1895406
114.2269892
115.2702368
115.9967234
117.2046469
118.1938552
119.0643568
119.5772294
119.9445727
120.2938138
120.6973408
121.2307571
121.5400805
121.8850703
122.1427796
122.5446764
122.7158815
184.4406581
183.4431735
183.7186291
184.2531091
181.645566
179.9041806
176.5793268
174.3019748
173.767533
173.6401957
170.3798321
168.2425195
167.2798753
165.9733091
164.8335966
163.1238151
161.7961919
161.1237037
161.0641458
159.5086982
157.4892827
156.7341626
157.1333663
157.6849271
155.8949517
155.1144007
154.2117277
153.5091259
154.2857763
155.1024028
170.9019969
170.5147649
169.4509486
169.1257522
167.579604
167.0531717
166.0890601
164.4848598
164.2826386
163.8348952
162.5192685
161.165748
160.5690603
159.3432227
156.2339771
154.2989829
152.4076258
151.3618341
150.3667375
148.9903596
146.6217941
145.0824203
143.9983777
142.479599
140.320547
140.4359705
138.6582689
137.805402
137.6014059
137.5072833
166.4623711
166.4124064
165.9245787
165.9250535
165.0972015
164.9124931
164.3375722
163.1358862
162.9301281
163.4857259
164.3464207
163.3885726
162.3523249
162.0956955
162.8218693
161.3970259
157.009056
154.3570871
153.0465001
151.7680259
151.0000311
149.1129313
146.3507793
143.4466935
141.5215238
139.4408551
138.4898377
137.5083351
137.2330035
137.4838629
92.06345334
92.260568
92.79241209
93.29727337
93.52451492
93.47296094
93.33849519
93.64914854
94.03611649
94.2514881
94.86119711
95.69223936
97.08739746
97.6653853
98.88758357
99.76923455
100.7244248
100.879237
101.4870634
102.4803567
103.438506
104.8608455
106.0851206
106.8559237
106.7160893
106.7854682
106.6517172
106.5813976
106.5105672
106.0832798
147.9254027
147.5443311
147.4844174
148.4786894
148.2824716
147.6117854
146.4165885
145.3092744
144.6398395
144.6326591
144.3333101
143.2841599
142.7627379
141.9954783
140.6710779
139.9215733
137.5757005
136.1835956
135.5705132
134.2720568
133.2985258
131.8711996
130.4042682
128.9728425
127.7652731
127.2507756
126.4486577
125.4264668
125.3287809
125.4140219
167.6998315
167.2940802
166.4780311
166.559215
165.6626683
165.6201249
163.9298057
162.2447668
161.9003252
161.5703286
159.7379755
157.9338128
156.5472175
155.2687278
152.7643117
151.3989343
149.524053
148.3334488
147.1514985
145.5849886
143.4281524
142.326019
140.8924624
139.1675949
137.3359901
136.621377
135.3500811
134.2325728
134.3817735
134.4867162
119.8270081
119.4600415
119.2780888
118.9437392
118.5197903
118.5451517
118.1546927
117.5952874
117.5501045
117.1373058
116.6759337
115.9784304
115.7233691
115.5967281
115.6537777
115.297007
114.8756135
114.407239
114.3291172
114.2838652
114.1445483
114.1124094
114.1213411
114.2421807
114.1088869
113.9189407
113.8424715
113.8689855
114.1957084
114.0651413
97.97997762
98.20988308
98.58973138
98.96551297
99.30067632
99.38029351
99.50432226
100.4596133
99.79152063
98.83797826
98.7860662
98.48290043
98.33299784
97.2701459
95.71506875
96.21048503
96.30674789
96.52000986
96.77458184
95.40399429
95.03608215
94.86612581
94.73023141
95.40867125
95.21487862
96.45889384
96.43900686
96.3358018
97.02174857
97.20006227
157.9481903
157.3764296
157.7260385
159.9926629
160.1263736
158.3313512
156.6603369
154.7310415
153.7459871
154.5787513
155.4727946
154.7327791
154.7349993
154.6493376
154.4961221
153.4819198
149.1633619
146.5295918
145.8890911
144.9926697
144.5603308
141.9605674
139.4596808
137.0078625
135.7300774
134.0978529
133.2544451
132.0013016
131.3949881
131.5283244
86.10899947
85.54953729
85.36841675
85.1473927
85.09356051
85.11412503
84.93212958
84.81434399
84.41296178
84.97405549
85.73219337
86.50891517
87.97743486
88.59159532
89.3153046
89.97329867
90.71672018
91.25355251
92.31444465
92.06287632
91.26763599
91.59724215
91.46484235
91.82894222
91.6194929
92.01270836
92.16897703
92.5193823
93.10274983
93.12950241
144.1441681
146.731484
148.1325211
148.9797867
150.7502123
152.7642804
154.3258928
155.1807268
155.7888115
155.6085859
154.906788
152.7824024
151.6028392
150.8314705
149.8585119
148.4651316
148.2394825
145.9793181
144.2320242
142.8678433
143.9373936
143.687573
141.7311697
140.0307441
138.496273
137.3542568
136.1932884
137.4565385
137.7088675
137.6025611
151.0614904
150.7805742
152.7363557
152.108609
153.0162012
154.7716671
154.1224008
154.908472
158.8882037
163.4053362
170.3741536
173.0865746
177.7963038
180.8354162
184.8500031
182.4088809
183.3538256
184.4193009
189.7267399
191.6560047
190.4919627
186.1199861
183.5880122
181.7569185
182.1675345
182.5964777
182.4244202
181.835774
181.3568732
180.9339632
