# Supplementary material for: Future world cancer death rate prediction
Source: Sci Rep. 2023 Jan 6;13:303. doi: 10.1038/s41598-023-27547-x (PMC9822976; doi:10.1038/s41598-023-27547-x)
Supplement: Supplementary file 2 — Supplementary Information 2. [file 41598_2023_27547_MOESM2_ESM.txt]

AFG
AFG
AFG
AFG
AFG
AFG
AFG
AFG
AFG
AFG
AFG
AFG
AFG
AFG
AFG
AFG
AFG
AFG
AFG
AFG
AFG
AFG
AFG
AFG
AFG
AFG
AFG
AFG
AFG
AFG


ALB
ALB
ALB
ALB
ALB
ALB
ALB
ALB
ALB
ALB
ALB
ALB
ALB
ALB
ALB
ALB
ALB
ALB
ALB
ALB
ALB
ALB
ALB
ALB
ALB
ALB
ALB
ALB
ALB
ALB
DZA
DZA
DZA
DZA
DZA
DZA
DZA
DZA
DZA
DZA
DZA
DZA
DZA
DZA
DZA
DZA
DZA
DZA
DZA
DZA
DZA
DZA
DZA
DZA
DZA
DZA
DZA
DZA
DZA
DZA


ASM
ASM
ASM
ASM
ASM
ASM
ASM
ASM
ASM
ASM
ASM
ASM
ASM
ASM
ASM
ASM
ASM
ASM
ASM
ASM
ASM
ASM
ASM
ASM
ASM
ASM
ASM
ASM
ASM
ASM


AND
AND
AND
AND
AND
AND
AND
AND
AND
AND
AND
AND
AND
AND
AND
AND
AND
AND
AND
AND
AND
AND
AND
AND
AND
AND
AND
AND
AND
AND
AGO
AGO
AGO
AGO
AGO
AGO
AGO
AGO
AGO
AGO
AGO
AGO
AGO
AGO
AGO
AGO
AGO
AGO
AGO
AGO
AGO
AGO
AGO
AGO
AGO
AGO
AGO
AGO
AGO
AGO
ATG
ATG
ATG
ATG
ATG
ATG
ATG
ATG
ATG
ATG
ATG
ATG
ATG
ATG
ATG
ATG
ATG
ATG
ATG
ATG
ATG
ATG
ATG
ATG
ATG
ATG
ATG
ATG
ATG
ATG
ARG
ARG
ARG
ARG
ARG
ARG
ARG
ARG
ARG
ARG
ARG
ARG
ARG
ARG
ARG
ARG
ARG
ARG
ARG
ARG
ARG
ARG
ARG
ARG
ARG
ARG
ARG
ARG
ARG
ARG
ARM
ARM
ARM
ARM
ARM
ARM
ARM
ARM
ARM
ARM
ARM
ARM
ARM
ARM
ARM
ARM
ARM
ARM
ARM
ARM
ARM
ARM
ARM
ARM
ARM
ARM
ARM
ARM
ARM
ARM


AUS
AUS
AUS
AUS
AUS
AUS
AUS
AUS
AUS
AUS
AUS
AUS
AUS
AUS
AUS
AUS
AUS
AUS
AUS
AUS
AUS
AUS
AUS
AUS
AUS
AUS
AUS
AUS
AUS
AUS
AUT
AUT
AUT
AUT
AUT
AUT
AUT
AUT
AUT
AUT
AUT
AUT
AUT
AUT
AUT
AUT
AUT
AUT
AUT
AUT
AUT
AUT
AUT
AUT
AUT
AUT
AUT
AUT
AUT
AUT
AZE
AZE
AZE
AZE
AZE
AZE
AZE
AZE
AZE
AZE
AZE
AZE
AZE
AZE
AZE
AZE
AZE
AZE
AZE
AZE
AZE
AZE
AZE
AZE
AZE
AZE
AZE
AZE
AZE
AZE
BHS
BHS
BHS
BHS
BHS
BHS
BHS
BHS
BHS
BHS
BHS
BHS
BHS
BHS
BHS
BHS
BHS
BHS
BHS
BHS
BHS
BHS
BHS
BHS
BHS
BHS
BHS
BHS
BHS
BHS
BHR
BHR
BHR
BHR
BHR
BHR
BHR
BHR
BHR
BHR
BHR
BHR
BHR
BHR
BHR
BHR
BHR
BHR
BHR
BHR
BHR
BHR
BHR
BHR
BHR
BHR
BHR
BHR
BHR
BHR
BGD
BGD
BGD
BGD
BGD
BGD
BGD
BGD
BGD
BGD
BGD
BGD
BGD
BGD
BGD
BGD
BGD
BGD
BGD
BGD
BGD
BGD
BGD
BGD
BGD
BGD
BGD
BGD
BGD
BGD
BRB
BRB
BRB
BRB
BRB
BRB
BRB
BRB
BRB
BRB
BRB
BRB
BRB
BRB
BRB
BRB
BRB
BRB
BRB
BRB
BRB
BRB
BRB
BRB
BRB
BRB
BRB
BRB
BRB
BRB
BLR
BLR
BLR
BLR
BLR
BLR
BLR
BLR
BLR
BLR
BLR
BLR
BLR
BLR
BLR
BLR
BLR
BLR
BLR
BLR
BLR
BLR
BLR
BLR
BLR
BLR
BLR
BLR
BLR
BLR
BEL
BEL
BEL
BEL
BEL
BEL
BEL
BEL
BEL
BEL
BEL
BEL
BEL
BEL
BEL
BEL
BEL
BEL
BEL
BEL
BEL
BEL
BEL
BEL
BEL
BEL
BEL
BEL
BEL
BEL
BLZ
BLZ
BLZ
BLZ
BLZ
BLZ
BLZ
BLZ
BLZ
BLZ
BLZ
BLZ
BLZ
BLZ
BLZ
BLZ
BLZ
BLZ
BLZ
BLZ
BLZ
BLZ
BLZ
BLZ
BLZ
BLZ
BLZ
BLZ
BLZ
BLZ
BEN
BEN
BEN
BEN
BEN
BEN
BEN
BEN
BEN
BEN
BEN
BEN
BEN
BEN
BEN
BEN
BEN
BEN
BEN
BEN
BEN
BEN
BEN
BEN
BEN
BEN
BEN
BEN
BEN
BEN
BMU
BMU
BMU
BMU
BMU
BMU
BMU
BMU
BMU
BMU
BMU
BMU
BMU
BMU
BMU
BMU
BMU
BMU
BMU
BMU
BMU
BMU
BMU
BMU
BMU
BMU
BMU
BMU
BMU
BMU
BTN
BTN
BTN
BTN
BTN
BTN
BTN
BTN
BTN
BTN
BTN
BTN
BTN
BTN
BTN
BTN
BTN
BTN
BTN
BTN
BTN
BTN
BTN
BTN
BTN
BTN
BTN
BTN
BTN
BTN
BOL
BOL
BOL
BOL
BOL
BOL
BOL
BOL
BOL
BOL
BOL
BOL
BOL
BOL
BOL
BOL
BOL
BOL
BOL
BOL
BOL
BOL
BOL
BOL
BOL
BOL
BOL
BOL
BOL
BOL
BIH
BIH
BIH
BIH
BIH
BIH
BIH
BIH
BIH
BIH
BIH
BIH
BIH
BIH
BIH
BIH
BIH
BIH
BIH
BIH
BIH
BIH
BIH
BIH
BIH
BIH
BIH
BIH
BIH
BIH
BWA
BWA
BWA
BWA
BWA
BWA
BWA
BWA
BWA
BWA
BWA
BWA
BWA
BWA
BWA
BWA
BWA
BWA
BWA
BWA
BWA
BWA
BWA
BWA
BWA
BWA
BWA
BWA
BWA
BWA
BRA
BRA
BRA
BRA
BRA
BRA
BRA
BRA
BRA
BRA
BRA
BRA
BRA
BRA
BRA
BRA
BRA
BRA
BRA
BRA
BRA
BRA
BRA
BRA
BRA
BRA
BRA
BRA
BRA
BRA
BRN
BRN
BRN
BRN
BRN
BRN
BRN
BRN
BRN
BRN
BRN
BRN
BRN
BRN
BRN
BRN
BRN
BRN
BRN
BRN
BRN
BRN
BRN
BRN
BRN
BRN
BRN
BRN
BRN
BRN
BGR
BGR
BGR
BGR
BGR
BGR
BGR
BGR
BGR
BGR
BGR
BGR
BGR
BGR
BGR
BGR
BGR
BGR
BGR
BGR
BGR
BGR
BGR
BGR
BGR
BGR
BGR
BGR
BGR
BGR
BFA
BFA
BFA
BFA
BFA
BFA
BFA
BFA
BFA
BFA
BFA
BFA
BFA
BFA
BFA
BFA
BFA
BFA
BFA
BFA
BFA
BFA
BFA
BFA
BFA
BFA
BFA
BFA
BFA
BFA
BDI
BDI
BDI
BDI
BDI
BDI
BDI
BDI
BDI
BDI
BDI
BDI
BDI
BDI
BDI
BDI
BDI
BDI
BDI
BDI
BDI
BDI
BDI
BDI
BDI
BDI
BDI
BDI
BDI
BDI
KHM
KHM
KHM
KHM
KHM
KHM
KHM
KHM
KHM
KHM
KHM
KHM
KHM
KHM
KHM
KHM
KHM
KHM
KHM
KHM
KHM
KHM
KHM
KHM
KHM
KHM
KHM
KHM
KHM
KHM
CMR
CMR
CMR
CMR
CMR
CMR
CMR
CMR
CMR
CMR
CMR
CMR
CMR
CMR
CMR
CMR
CMR
CMR
CMR
CMR
CMR
CMR
CMR
CMR
CMR
CMR
CMR
CMR
CMR
CMR
CAN
CAN
CAN
CAN
CAN
CAN
CAN
CAN
CAN
CAN
CAN
CAN
CAN
CAN
CAN
CAN
CAN
CAN
CAN
CAN
CAN
CAN
CAN
CAN
CAN
CAN
CAN
CAN
CAN
CAN
CPV
CPV
CPV
CPV
CPV
CPV
CPV
CPV
CPV
CPV
CPV
CPV
CPV
CPV
CPV
CPV
CPV
CPV
CPV
CPV
CPV
CPV
CPV
CPV
CPV
CPV
CPV
CPV
CPV
CPV


CAF
CAF
CAF
CAF
CAF
CAF
CAF
CAF
CAF
CAF
CAF
CAF
CAF
CAF
CAF
CAF
CAF
CAF
CAF
CAF
CAF
CAF
CAF
CAF
CAF
CAF
CAF
CAF
CAF
CAF


TCD
TCD
TCD
TCD
TCD
TCD
TCD
TCD
TCD
TCD
TCD
TCD
TCD
TCD
TCD
TCD
TCD
TCD
TCD
TCD
TCD
TCD
TCD
TCD
TCD
TCD
TCD
TCD
TCD
TCD
CHL
CHL
CHL
CHL
CHL
CHL
CHL
CHL
CHL
CHL
CHL
CHL
CHL
CHL
CHL
CHL
CHL
CHL
CHL
CHL
CHL
CHL
CHL
CHL
CHL
CHL
CHL
CHL
CHL
CHL
CHN
CHN
CHN
CHN
CHN
CHN
CHN
CHN
CHN
CHN
CHN
CHN
CHN
CHN
CHN
CHN
CHN
CHN
CHN
CHN
CHN
CHN
CHN
CHN
CHN
CHN
CHN
CHN
CHN
CHN
COL
COL
COL
COL
COL
COL
COL
COL
COL
COL
COL
COL
COL
COL
COL
COL
COL
COL
COL
COL
COL
COL
COL
COL
COL
COL
COL
COL
COL
COL


COM
COM
COM
COM
COM
COM
COM
COM
COM
COM
COM
COM
COM
COM
COM
COM
COM
COM
COM
COM
COM
COM
COM
COM
COM
COM
COM
COM
COM
COM
COG
COG
COG
COG
COG
COG
COG
COG
COG
COG
COG
COG
COG
COG
COG
COG
COG
COG
COG
COG
COG
COG
COG
COG
COG
COG
COG
COG
COG
COG
COK
COK
COK
COK
COK
COK
COK
COK
COK
COK
COK
COK
COK
COK
COK
COK
COK
COK
COK
COK
COK
COK
COK
COK
COK
COK
COK
COK
COK
COK
CRI
CRI
CRI
CRI
CRI
CRI
CRI
CRI
CRI
CRI
CRI
CRI
CRI
CRI
CRI
CRI
CRI
CRI
CRI
CRI
CRI
CRI
CRI
CRI
CRI
CRI
CRI
CRI
CRI
CRI
CIV
CIV
CIV
CIV
CIV
CIV
CIV
CIV
CIV
CIV
CIV
CIV
CIV
CIV
CIV
CIV
CIV
CIV
CIV
CIV
CIV
CIV
CIV
CIV
CIV
CIV
CIV
CIV
CIV
CIV
HRV
HRV
HRV
HRV
HRV
HRV
HRV
HRV
HRV
HRV
HRV
HRV
HRV
HRV
HRV
HRV
HRV
HRV
HRV
HRV
HRV
HRV
HRV
HRV
HRV
HRV
HRV
HRV
HRV
HRV
CUB
CUB
CUB
CUB
CUB
CUB
CUB
CUB
CUB
CUB
CUB
CUB
CUB
CUB
CUB
CUB
CUB
CUB
CUB
CUB
CUB
CUB
CUB
CUB
CUB
CUB
CUB
CUB
CUB
CUB
CYP
CYP
CYP
CYP
CYP
CYP
CYP
CYP
CYP
CYP
CYP
CYP
CYP
CYP
CYP
CYP
CYP
CYP
CYP
CYP
CYP
CYP
CYP
CYP
CYP
CYP
CYP
CYP
CYP
CYP
CZE
CZE
CZE
CZE
CZE
CZE
CZE
CZE
CZE
CZE
CZE
CZE
CZE
CZE
CZE
CZE
CZE
CZE
CZE
CZE
CZE
CZE
CZE
CZE
CZE
CZE
CZE
CZE
CZE
CZE
COD
COD
COD
COD
COD
COD
COD
COD
COD
COD
COD
COD
COD
COD
COD
COD
COD
COD
COD
COD
COD
COD
COD
COD
COD
COD
COD
COD
COD
COD
DNK
DNK
DNK
DNK
DNK
DNK
DNK
DNK
DNK
DNK
DNK
DNK
DNK
DNK
DNK
DNK
DNK
DNK
DNK
DNK
DNK
DNK
DNK
DNK
DNK
DNK
DNK
DNK
DNK
DNK
DJI
DJI
DJI
DJI
DJI
DJI
DJI
DJI
DJI
DJI
DJI
DJI
DJI
DJI
DJI
DJI
DJI
DJI
DJI
DJI
DJI
DJI
DJI
DJI
DJI
DJI
DJI
DJI
DJI
DJI
DMA
DMA
DMA
DMA
DMA
DMA
DMA
DMA
DMA
DMA
DMA
DMA
DMA
DMA
DMA
DMA
DMA
DMA
DMA
DMA
DMA
DMA
DMA
DMA
DMA
DMA
DMA
DMA
DMA
DMA
DOM
DOM
DOM
DOM
DOM
DOM
DOM
DOM
DOM
DOM
DOM
DOM
DOM
DOM
DOM
DOM
DOM
DOM
DOM
DOM
DOM
DOM
DOM
DOM
DOM
DOM
DOM
DOM
DOM
DOM


ECU
ECU
ECU
ECU
ECU
ECU
ECU
ECU
ECU
ECU
ECU
ECU
ECU
ECU
ECU
ECU
ECU
ECU
ECU
ECU
ECU
ECU
ECU
ECU
ECU
ECU
ECU
ECU
ECU
ECU
EGY
EGY
EGY
EGY
EGY
EGY
EGY
EGY
EGY
EGY
EGY
EGY
EGY
EGY
EGY
EGY
EGY
EGY
EGY
EGY
EGY
EGY
EGY
EGY
EGY
EGY
EGY
EGY
EGY
EGY
SLV
SLV
SLV
SLV
SLV
SLV
SLV
SLV
SLV
SLV
SLV
SLV
SLV
SLV
SLV
SLV
SLV
SLV
SLV
SLV
SLV
SLV
SLV
SLV
SLV
SLV
SLV
SLV
SLV
SLV


GNQ
GNQ
GNQ
GNQ
GNQ
GNQ
GNQ
GNQ
GNQ
GNQ
GNQ
GNQ
GNQ
GNQ
GNQ
GNQ
GNQ
GNQ
GNQ
GNQ
GNQ
GNQ
GNQ
GNQ
GNQ
GNQ
GNQ
GNQ
GNQ
GNQ
ERI
ERI
ERI
ERI
ERI
ERI
ERI
ERI
ERI
ERI
ERI
ERI
ERI
ERI
ERI
ERI
ERI
ERI
ERI
ERI
ERI
ERI
ERI
ERI
ERI
ERI
ERI
ERI
ERI
ERI
EST
EST
EST
EST
EST
EST
EST
EST
EST
EST
EST
EST
EST
EST
EST
EST
EST
EST
EST
EST
EST
EST
EST
EST
EST
EST
EST
EST
EST
EST
SWZ
SWZ
SWZ
SWZ
SWZ
SWZ
SWZ
SWZ
SWZ
SWZ
SWZ
SWZ
SWZ
SWZ
SWZ
SWZ
SWZ
SWZ
SWZ
SWZ
SWZ
SWZ
SWZ
SWZ
SWZ
SWZ
SWZ
SWZ
SWZ
SWZ
ETH
ETH
ETH
ETH
ETH
ETH
ETH
ETH
ETH
ETH
ETH
ETH
ETH
ETH
ETH
ETH
ETH
ETH
ETH
ETH
ETH
ETH
ETH
ETH
ETH
ETH
ETH
ETH
ETH
ETH


FJI
FJI
FJI
FJI
FJI
FJI
FJI
FJI
FJI
FJI
FJI
FJI
FJI
FJI
FJI
FJI
FJI
FJI
FJI
FJI
FJI
FJI
FJI
FJI
FJI
FJI
FJI
FJI
FJI
FJI
FIN
FIN
FIN
FIN
FIN
FIN
FIN
FIN
FIN
FIN
FIN
FIN
FIN
FIN
FIN
FIN
FIN
FIN
FIN
FIN
FIN
FIN
FIN
FIN
FIN
FIN
FIN
FIN
FIN
FIN
FRA
FRA
FRA
FRA
FRA
FRA
FRA
FRA
FRA
FRA
FRA
FRA
FRA
FRA
FRA
FRA
FRA
FRA
FRA
FRA
FRA
FRA
FRA
FRA
FRA
FRA
FRA
FRA
FRA
FRA


GAB
GAB
GAB
GAB
GAB
GAB
GAB
GAB
GAB
GAB
GAB
GAB
GAB
GAB
GAB
GAB
GAB
GAB
GAB
GAB
GAB
GAB
GAB
GAB
GAB
GAB
GAB
GAB
GAB
GAB
GMB
GMB
GMB
GMB
GMB
GMB
GMB
GMB
GMB
GMB
GMB
GMB
GMB
GMB
GMB
GMB
GMB
GMB
GMB
GMB
GMB
GMB
GMB
GMB
GMB
GMB
GMB
GMB
GMB
GMB
GEO
GEO
GEO
GEO
GEO
GEO
GEO
GEO
GEO
GEO
GEO
GEO
GEO
GEO
GEO
GEO
GEO
GEO
GEO
GEO
GEO
GEO
GEO
GEO
GEO
GEO
GEO
GEO
GEO
GEO
DEU
DEU
DEU
DEU
DEU
DEU
DEU
DEU
DEU
DEU
DEU
DEU
DEU
DEU
DEU
DEU
DEU
DEU
DEU
DEU
DEU
DEU
DEU
DEU
DEU
DEU
DEU
DEU
DEU
DEU
GHA
GHA
GHA
GHA
GHA
GHA
GHA
GHA
GHA
GHA
GHA
GHA
GHA
GHA
GHA
GHA
GHA
GHA
GHA
GHA
GHA
GHA
GHA
GHA
GHA
GHA
GHA
GHA
GHA
GHA
GRC
GRC
GRC
GRC
GRC
GRC
GRC
GRC
GRC
GRC
GRC
GRC
GRC
GRC
GRC
GRC
GRC
GRC
GRC
GRC
GRC
GRC
GRC
GRC
GRC
GRC
GRC
GRC
GRC
GRC
GRL
GRL
GRL
GRL
GRL
GRL
GRL
GRL
GRL
GRL
GRL
GRL
GRL
GRL
GRL
GRL
GRL
GRL
GRL
GRL
GRL
GRL
GRL
GRL
GRL
GRL
GRL
GRL
GRL
GRL
GRD
GRD
GRD
GRD
GRD
GRD
GRD
GRD
GRD
GRD
GRD
GRD
GRD
GRD
GRD
GRD
GRD
GRD
GRD
GRD
GRD
GRD
GRD
GRD
GRD
GRD
GRD
GRD
GRD
GRD
GUM
GUM
GUM
GUM
GUM
GUM
GUM
GUM
GUM
GUM
GUM
GUM
GUM
GUM
GUM
GUM
GUM
GUM
GUM
GUM
GUM
GUM
GUM
GUM
GUM
GUM
GUM
GUM
GUM
GUM
GTM
GTM
GTM
GTM
GTM
GTM
GTM
GTM
GTM
GTM
GTM
GTM
GTM
GTM
GTM
GTM
GTM
GTM
GTM
GTM
GTM
GTM
GTM
GTM
GTM
GTM
GTM
GTM
GTM
GTM
GIN
GIN
GIN
GIN
GIN
GIN
GIN
GIN
GIN
GIN
GIN
GIN
GIN
GIN
GIN
GIN
GIN
GIN
GIN
GIN
GIN
GIN
GIN
GIN
GIN
GIN
GIN
GIN
GIN
GIN
GNB
GNB
GNB
GNB
GNB
GNB
GNB
GNB
GNB
GNB
GNB
GNB
GNB
GNB
GNB
GNB
GNB
GNB
GNB
GNB
GNB
GNB
GNB
GNB
GNB
GNB
GNB
GNB
GNB
GNB
GUY
GUY
GUY
GUY
GUY
GUY
GUY
GUY
GUY
GUY
GUY
GUY
GUY
GUY
GUY
GUY
GUY
GUY
GUY
GUY
GUY
GUY
GUY
GUY
GUY
GUY
GUY
GUY
GUY
GUY
HTI
HTI
HTI
HTI
HTI
HTI
HTI
HTI
HTI
HTI
HTI
HTI
HTI
HTI
HTI
HTI
HTI
HTI
HTI
HTI
HTI
HTI
HTI
HTI
HTI
HTI
HTI
HTI
HTI
HTI


HND
HND
HND
HND
HND
HND
HND
HND
HND
HND
HND
HND
HND
HND
HND
HND
HND
HND
HND
HND
HND
HND
HND
HND
HND
HND
HND
HND
HND
HND
HUN
HUN
HUN
HUN
HUN
HUN
HUN
HUN
HUN
HUN
HUN
HUN
HUN
HUN
HUN
HUN
HUN
HUN
HUN
HUN
HUN
HUN
HUN
HUN
HUN
HUN
HUN
HUN
HUN
HUN
ISL
ISL
ISL
ISL
ISL
ISL
ISL
ISL
ISL
ISL
ISL
ISL
ISL
ISL
ISL
ISL
ISL
ISL
ISL
ISL
ISL
ISL
ISL
ISL
ISL
ISL
ISL
ISL
ISL
ISL
IND
IND
IND
IND
IND
IND
IND
IND
IND
IND
IND
IND
IND
IND
IND
IND
IND
IND
IND
IND
IND
IND
IND
IND
IND
IND
IND
IND
IND
IND
IDN
IDN
IDN
IDN
IDN
IDN
IDN
IDN
IDN
IDN
IDN
IDN
IDN
IDN
IDN
IDN
IDN
IDN
IDN
IDN
IDN
IDN
IDN
IDN
IDN
IDN
IDN
IDN
IDN
IDN
IRN
IRN
IRN
IRN
IRN
IRN
IRN
IRN
IRN
IRN
IRN
IRN
IRN
IRN
IRN
IRN
IRN
IRN
IRN
IRN
IRN
IRN
IRN
IRN
IRN
IRN
IRN
IRN
IRN
IRN
IRQ
IRQ
IRQ
IRQ
IRQ
IRQ
IRQ
IRQ
IRQ
IRQ
IRQ
IRQ
IRQ
IRQ
IRQ
IRQ
IRQ
IRQ
IRQ
IRQ
IRQ
IRQ
IRQ
IRQ
IRQ
IRQ
IRQ
IRQ
IRQ
IRQ
IRL
IRL
IRL
IRL
IRL
IRL
IRL
IRL
IRL
IRL
IRL
IRL
IRL
IRL
IRL
IRL
IRL
IRL
IRL
IRL
IRL
IRL
IRL
IRL
IRL
IRL
IRL
IRL
IRL
IRL
ISR
ISR
ISR
ISR
ISR
ISR
ISR
ISR
ISR
ISR
ISR
ISR
ISR
ISR
ISR
ISR
ISR
ISR
ISR
ISR
ISR
ISR
ISR
ISR
ISR
ISR
ISR
ISR
ISR
ISR
ITA
ITA
ITA
ITA
ITA
ITA
ITA
ITA
ITA
ITA
ITA
ITA
ITA
ITA
ITA
ITA
ITA
ITA
ITA
ITA
ITA
ITA
ITA
ITA
ITA
ITA
ITA
ITA
ITA
ITA
JAM
JAM
JAM
JAM
JAM
JAM
JAM
JAM
JAM
JAM
JAM
JAM
JAM
JAM
JAM
JAM
JAM
JAM
JAM
JAM
JAM
JAM
JAM
JAM
JAM
JAM
JAM
JAM
JAM
JAM
JPN
JPN
JPN
JPN
JPN
JPN
JPN
JPN
JPN
JPN
JPN
JPN
JPN
JPN
JPN
JPN
JPN
JPN
JPN
JPN
JPN
JPN
JPN
JPN
JPN
JPN
JPN
JPN
JPN
JPN
JOR
JOR
JOR
JOR
JOR
JOR
JOR
JOR
JOR
JOR
JOR
JOR
JOR
JOR
JOR
JOR
JOR
JOR
JOR
JOR
JOR
JOR
JOR
JOR
JOR
JOR
JOR
JOR
JOR
JOR
KAZ
KAZ
KAZ
KAZ
KAZ
KAZ
KAZ
KAZ
KAZ
KAZ
KAZ
KAZ
KAZ
KAZ
KAZ
KAZ
KAZ
KAZ
KAZ
KAZ
KAZ
KAZ
KAZ
KAZ
KAZ
KAZ
KAZ
KAZ
KAZ
KAZ
KEN
KEN
KEN
KEN
KEN
KEN
KEN
KEN
KEN
KEN
KEN
KEN
KEN
KEN
KEN
KEN
KEN
KEN
KEN
KEN
KEN
KEN
KEN
KEN
KEN
KEN
KEN
KEN
KEN
KEN
KIR
KIR
KIR
KIR
KIR
KIR
KIR
KIR
KIR
KIR
KIR
KIR
KIR
KIR
KIR
KIR
KIR
KIR
KIR
KIR
KIR
KIR
KIR
KIR
KIR
KIR
KIR
KIR
KIR
KIR
KWT
KWT
KWT
KWT
KWT
KWT
KWT
KWT
KWT
KWT
KWT
KWT
KWT
KWT
KWT
KWT
KWT
KWT
KWT
KWT
KWT
KWT
KWT
KWT
KWT
KWT
KWT
KWT
KWT
KWT
KGZ
KGZ
KGZ
KGZ
KGZ
KGZ
KGZ
KGZ
KGZ
KGZ
KGZ
KGZ
KGZ
KGZ
KGZ
KGZ
KGZ
KGZ
KGZ
KGZ
KGZ
KGZ
KGZ
KGZ
KGZ
KGZ
KGZ
KGZ
KGZ
KGZ
LAO
LAO
LAO
LAO
LAO
LAO
LAO
LAO
LAO
LAO
LAO
LAO
LAO
LAO
LAO
LAO
LAO
LAO
LAO
LAO
LAO
LAO
LAO
LAO
LAO
LAO
LAO
LAO
LAO
LAO


LVA
LVA
LVA
LVA
LVA
LVA
LVA
LVA
LVA
LVA
LVA
LVA
LVA
LVA
LVA
LVA
LVA
LVA
LVA
LVA
LVA
LVA
LVA
LVA
LVA
LVA
LVA
LVA
LVA
LVA
LBN
LBN
LBN
LBN
LBN
LBN
LBN
LBN
LBN
LBN
LBN
LBN
LBN
LBN
LBN
LBN
LBN
LBN
LBN
LBN
LBN
LBN
LBN
LBN
LBN
LBN
LBN
LBN
LBN
LBN
LSO
LSO
LSO
LSO
LSO
LSO
LSO
LSO
LSO
LSO
LSO
LSO
LSO
LSO
LSO
LSO
LSO
LSO
LSO
LSO
LSO
LSO
LSO
LSO
LSO
LSO
LSO
LSO
LSO
LSO
LBR
LBR
LBR
LBR
LBR
LBR
LBR
LBR
LBR
LBR
LBR
LBR
LBR
LBR
LBR
LBR
LBR
LBR
LBR
LBR
LBR
LBR
LBR
LBR
LBR
LBR
LBR
LBR
LBR
LBR
LBY
LBY
LBY
LBY
LBY
LBY
LBY
LBY
LBY
LBY
LBY
LBY
LBY
LBY
LBY
LBY
LBY
LBY
LBY
LBY
LBY
LBY
LBY
LBY
LBY
LBY
LBY
LBY
LBY
LBY
LTU
LTU
LTU
LTU
LTU
LTU
LTU
LTU
LTU
LTU
LTU
LTU
LTU
LTU
LTU
LTU
LTU
LTU
LTU
LTU
LTU
LTU
LTU
LTU
LTU
LTU
LTU
LTU
LTU
LTU


LUX
LUX
LUX
LUX
LUX
LUX
LUX
LUX
LUX
LUX
LUX
LUX
LUX
LUX
LUX
LUX
LUX
LUX
LUX
LUX
LUX
LUX
LUX
LUX
LUX
LUX
LUX
LUX
LUX
LUX
MDG
MDG
MDG
MDG
MDG
MDG
MDG
MDG
MDG
MDG
MDG
MDG
MDG
MDG
MDG
MDG
MDG
MDG
MDG
MDG
MDG
MDG
MDG
MDG
MDG
MDG
MDG
MDG
MDG
MDG
MWI
MWI
MWI
MWI
MWI
MWI
MWI
MWI
MWI
MWI
MWI
MWI
MWI
MWI
MWI
MWI
MWI
MWI
MWI
MWI
MWI
MWI
MWI
MWI
MWI
MWI
MWI
MWI
MWI
MWI
MYS
MYS
MYS
MYS
MYS
MYS
MYS
MYS
MYS
MYS
MYS
MYS
MYS
MYS
MYS
MYS
MYS
MYS
MYS
MYS
MYS
MYS
MYS
MYS
MYS
MYS
MYS
MYS
MYS
MYS
MDV
MDV
MDV
MDV
MDV
MDV
MDV
MDV
MDV
MDV
MDV
MDV
MDV
MDV
MDV
MDV
MDV
MDV
MDV
MDV
MDV
MDV
MDV
MDV
MDV
MDV
MDV
MDV
MDV
MDV
MLI
MLI
MLI
MLI
MLI
MLI
MLI
MLI
MLI
MLI
MLI
MLI
MLI
MLI
MLI
MLI
MLI
MLI
MLI
MLI
MLI
MLI
MLI
MLI
MLI
MLI
MLI
MLI
MLI
MLI
MLT
MLT
MLT
MLT
MLT
MLT
MLT
MLT
MLT
MLT
MLT
MLT
MLT
MLT
MLT
MLT
MLT
MLT
MLT
MLT
MLT
MLT
MLT
MLT
MLT
MLT
MLT
MLT
MLT
MLT
MHL
MHL
MHL
MHL
MHL
MHL
MHL
MHL
MHL
MHL
MHL
MHL
MHL
MHL
MHL
MHL
MHL
MHL
MHL
MHL
MHL
MHL
MHL
MHL
MHL
MHL
MHL
MHL
MHL
MHL
MRT
MRT
MRT
MRT
MRT
MRT
MRT
MRT
MRT
MRT
MRT
MRT
MRT
MRT
MRT
MRT
MRT
MRT
MRT
MRT
MRT
MRT
MRT
MRT
MRT
MRT
MRT
MRT
MRT
MRT
MUS
MUS
MUS
MUS
MUS
MUS
MUS
MUS
MUS
MUS
MUS
MUS
MUS
MUS
MUS
MUS
MUS
MUS
MUS
MUS
MUS
MUS
MUS
MUS
MUS
MUS
MUS
MUS
MUS
MUS
MEX
MEX
MEX
MEX
MEX
MEX
MEX
MEX
MEX
MEX
MEX
MEX
MEX
MEX
MEX
MEX
MEX
MEX
MEX
MEX
MEX
MEX
MEX
MEX
MEX
MEX
MEX
MEX
MEX
MEX
FSM
FSM
FSM
FSM
FSM
FSM
FSM
FSM
FSM
FSM
FSM
FSM
FSM
FSM
FSM
FSM
FSM
FSM
FSM
FSM
FSM
FSM
FSM
FSM
FSM
FSM
FSM
FSM
FSM
FSM


MDA
MDA
MDA
MDA
MDA
MDA
MDA
MDA
MDA
MDA
MDA
MDA
MDA
MDA
MDA
MDA
MDA
MDA
MDA
MDA
MDA
MDA
MDA
MDA
MDA
MDA
MDA
MDA
MDA
MDA
MCO
MCO
MCO
MCO
MCO
MCO
MCO
MCO
MCO
MCO
MCO
MCO
MCO
MCO
MCO
MCO
MCO
MCO
MCO
MCO
MCO
MCO
MCO
MCO
MCO
MCO
MCO
MCO
MCO
MCO
MNG
MNG
MNG
MNG
MNG
MNG
MNG
MNG
MNG
MNG
MNG
MNG
MNG
MNG
MNG
MNG
MNG
MNG
MNG
MNG
MNG
MNG
MNG
MNG
MNG
MNG
MNG
MNG
MNG
MNG
MNE
MNE
MNE
MNE
MNE
MNE
MNE
MNE
MNE
MNE
MNE
MNE
MNE
MNE
MNE
MNE
MNE
MNE
MNE
MNE
MNE
MNE
MNE
MNE
MNE
MNE
MNE
MNE
MNE
MNE
MAR
MAR
MAR
MAR
MAR
MAR
MAR
MAR
MAR
MAR
MAR
MAR
MAR
MAR
MAR
MAR
MAR
MAR
MAR
MAR
MAR
MAR
MAR
MAR
MAR
MAR
MAR
MAR
MAR
MAR
MOZ
MOZ
MOZ
MOZ
MOZ
MOZ
MOZ
MOZ
MOZ
MOZ
MOZ
MOZ
MOZ
MOZ
MOZ
MOZ
MOZ
MOZ
MOZ
MOZ
MOZ
MOZ
MOZ
MOZ
MOZ
MOZ
MOZ
MOZ
MOZ
MOZ
MMR
MMR
MMR
MMR
MMR
MMR
MMR
MMR
MMR
MMR
MMR
MMR
MMR
MMR
MMR
MMR
MMR
MMR
MMR
MMR
MMR
MMR
MMR
MMR
MMR
MMR
MMR
MMR
MMR
MMR
NAM
NAM
NAM
NAM
NAM
NAM
NAM
NAM
NAM
NAM
NAM
NAM
NAM
NAM
NAM
NAM
NAM
NAM
NAM
NAM
NAM
NAM
NAM
NAM
NAM
NAM
NAM
NAM
NAM
NAM
NRU
NRU
NRU
NRU
NRU
NRU
NRU
NRU
NRU
NRU
NRU
NRU
NRU
NRU
NRU
NRU
NRU
NRU
NRU
NRU
NRU
NRU
NRU
NRU
NRU
NRU
NRU
NRU
NRU
NRU
NPL
NPL
NPL
NPL
NPL
NPL
NPL
NPL
NPL
NPL
NPL
NPL
NPL
NPL
NPL
NPL
NPL
NPL
NPL
NPL
NPL
NPL
NPL
NPL
NPL
NPL
NPL
NPL
NPL
NPL
NLD
NLD
NLD
NLD
NLD
NLD
NLD
NLD
NLD
NLD
NLD
NLD
NLD
NLD
NLD
NLD
NLD
NLD
NLD
NLD
NLD
NLD
NLD
NLD
NLD
NLD
NLD
NLD
NLD
NLD
NZL
NZL
NZL
NZL
NZL
NZL
NZL
NZL
NZL
NZL
NZL
NZL
NZL
NZL
NZL
NZL
NZL
NZL
NZL
NZL
NZL
NZL
NZL
NZL
NZL
NZL
NZL
NZL
NZL
NZL
NIC
NIC
NIC
NIC
NIC
NIC
NIC
NIC
NIC
NIC
NIC
NIC
NIC
NIC
NIC
NIC
NIC
NIC
NIC
NIC
NIC
NIC
NIC
NIC
NIC
NIC
NIC
NIC
NIC
NIC
NER
NER
NER
NER
NER
NER
NER
NER
NER
NER
NER
NER
NER
NER
NER
NER
NER
NER
NER
NER
NER
NER
NER
NER
NER
NER
NER
NER
NER
NER
NGA
NGA
NGA
NGA
NGA
NGA
NGA
NGA
NGA
NGA
NGA
NGA
NGA
NGA
NGA
NGA
NGA
NGA
NGA
NGA
NGA
NGA
NGA
NGA
NGA
NGA
NGA
NGA
NGA
NGA
NIU
NIU
NIU
NIU
NIU
NIU
NIU
NIU
NIU
NIU
NIU
NIU
NIU
NIU
NIU
NIU
NIU
NIU
NIU
NIU
NIU
NIU
NIU
NIU
NIU
NIU
NIU
NIU
NIU
NIU


PRK
PRK
PRK
PRK
PRK
PRK
PRK
PRK
PRK
PRK
PRK
PRK
PRK
PRK
PRK
PRK
PRK
PRK
PRK
PRK
PRK
PRK
PRK
PRK
PRK
PRK
PRK
PRK
PRK
PRK
MKD
MKD
MKD
MKD
MKD
MKD
MKD
MKD
MKD
MKD
MKD
MKD
MKD
MKD
MKD
MKD
MKD
MKD
MKD
MKD
MKD
MKD
MKD
MKD
MKD
MKD
MKD
MKD
MKD
MKD


MNP
MNP
MNP
MNP
MNP
MNP
MNP
MNP
MNP
MNP
MNP
MNP
MNP
MNP
MNP
MNP
MNP
MNP
MNP
MNP
MNP
MNP
MNP
MNP
MNP
MNP
MNP
MNP
MNP
MNP
NOR
NOR
NOR
NOR
NOR
NOR
NOR
NOR
NOR
NOR
NOR
NOR
NOR
NOR
NOR
NOR
NOR
NOR
NOR
NOR
NOR
NOR
NOR
NOR
NOR
NOR
NOR
NOR
NOR
NOR


OMN
OMN
OMN
OMN
OMN
OMN
OMN
OMN
OMN
OMN
OMN
OMN
OMN
OMN
OMN
OMN
OMN
OMN
OMN
OMN
OMN
OMN
OMN
OMN
OMN
OMN
OMN
OMN
OMN
OMN
PAK
PAK
PAK
PAK
PAK
PAK
PAK
PAK
PAK
PAK
PAK
PAK
PAK
PAK
PAK
PAK
PAK
PAK
PAK
PAK
PAK
PAK
PAK
PAK
PAK
PAK
PAK
PAK
PAK
PAK
PLW
PLW
PLW
PLW
PLW
PLW
PLW
PLW
PLW
PLW
PLW
PLW
PLW
PLW
PLW
PLW
PLW
PLW
PLW
PLW
PLW
PLW
PLW
PLW
PLW
PLW
PLW
PLW
PLW
PLW
PSE
PSE
PSE
PSE
PSE
PSE
PSE
PSE
PSE
PSE
PSE
PSE
PSE
PSE
PSE
PSE
PSE
PSE
PSE
PSE
PSE
PSE
PSE
PSE
PSE
PSE
PSE
PSE
PSE
PSE
PAN
PAN
PAN
PAN
PAN
PAN
PAN
PAN
PAN
PAN
PAN
PAN
PAN
PAN
PAN
PAN
PAN
PAN
PAN
PAN
PAN
PAN
PAN
PAN
PAN
PAN
PAN
PAN
PAN
PAN
PNG
PNG
PNG
PNG
PNG
PNG
PNG
PNG
PNG
PNG
PNG
PNG
PNG
PNG
PNG
PNG
PNG
PNG
PNG
PNG
PNG
PNG
PNG
PNG
PNG
PNG
PNG
PNG
PNG
PNG
PRY
PRY
PRY
PRY
PRY
PRY
PRY
PRY
PRY
PRY
PRY
PRY
PRY
PRY
PRY
PRY
PRY
PRY
PRY
PRY
PRY
PRY
PRY
PRY
PRY
PRY
PRY
PRY
PRY
PRY
PER
PER
PER
PER
PER
PER
PER
PER
PER
PER
PER
PER
PER
PER
PER
PER
PER
PER
PER
PER
PER
PER
PER
PER
PER
PER
PER
PER
PER
PER
PHL
PHL
PHL
PHL
PHL
PHL
PHL
PHL
PHL
PHL
PHL
PHL
PHL
PHL
PHL
PHL
PHL
PHL
PHL
PHL
PHL
PHL
PHL
PHL
PHL
PHL
PHL
PHL
PHL
PHL
POL
POL
POL
POL
POL
POL
POL
POL
POL
POL
POL
POL
POL
POL
POL
POL
POL
POL
POL
POL
POL
POL
POL
POL
POL
POL
POL
POL
POL
POL
PRT
PRT
PRT
PRT
PRT
PRT
PRT
PRT
PRT
PRT
PRT
PRT
PRT
PRT
PRT
PRT
PRT
PRT
PRT
PRT
PRT
PRT
PRT
PRT
PRT
PRT
PRT
PRT
PRT
PRT
PRI
PRI
PRI
PRI
PRI
PRI
PRI
PRI
PRI
PRI
PRI
PRI
PRI
PRI
PRI
PRI
PRI
PRI
PRI
PRI
PRI
PRI
PRI
PRI
PRI
PRI
PRI
PRI
PRI
PRI
QAT
QAT
QAT
QAT
QAT
QAT
QAT
QAT
QAT
QAT
QAT
QAT
QAT
QAT
QAT
QAT
QAT
QAT
QAT
QAT
QAT
QAT
QAT
QAT
QAT
QAT
QAT
QAT
QAT
QAT


ROU
ROU
ROU
ROU
ROU
ROU
ROU
ROU
ROU
ROU
ROU
ROU
ROU
ROU
ROU
ROU
ROU
ROU
ROU
ROU
ROU
ROU
ROU
ROU
ROU
ROU
ROU
ROU
ROU
ROU
RUS
RUS
RUS
RUS
RUS
RUS
RUS
RUS
RUS
RUS
RUS
RUS
RUS
RUS
RUS
RUS
RUS
RUS
RUS
RUS
RUS
RUS
RUS
RUS
RUS
RUS
RUS
RUS
RUS
RUS
RWA
RWA
RWA
RWA
RWA
RWA
RWA
RWA
RWA
RWA
RWA
RWA
RWA
RWA
RWA
RWA
RWA
RWA
RWA
RWA
RWA
RWA
RWA
RWA
RWA
RWA
RWA
RWA
RWA
RWA
KNA
KNA
KNA
KNA
KNA
KNA
KNA
KNA
KNA
KNA
KNA
KNA
KNA
KNA
KNA
KNA
KNA
KNA
KNA
KNA
KNA
KNA
KNA
KNA
KNA
KNA
KNA
KNA
KNA
KNA
LCA
LCA
LCA
LCA
LCA
LCA
LCA
LCA
LCA
LCA
LCA
LCA
LCA
LCA
LCA
LCA
LCA
LCA
LCA
LCA
LCA
LCA
LCA
LCA
LCA
LCA
LCA
LCA
LCA
LCA
VCT
VCT
VCT
VCT
VCT
VCT
VCT
VCT
VCT
VCT
VCT
VCT
VCT
VCT
VCT
VCT
VCT
VCT
VCT
VCT
VCT
VCT
VCT
VCT
VCT
VCT
VCT
VCT
VCT
VCT
WSM
WSM
WSM
WSM
WSM
WSM
WSM
WSM
WSM
WSM
WSM
WSM
WSM
WSM
WSM
WSM
WSM
WSM
WSM
WSM
WSM
WSM
WSM
WSM
WSM
WSM
WSM
WSM
WSM
WSM
SMR
SMR
SMR
SMR
SMR
SMR
SMR
SMR
SMR
SMR
SMR
SMR
SMR
SMR
SMR
SMR
SMR
SMR
SMR
SMR
SMR
SMR
SMR
SMR
SMR
SMR
SMR
SMR
SMR
SMR
STP
STP
STP
STP
STP
STP
STP
STP
STP
STP
STP
STP
STP
STP
STP
STP
STP
STP
STP
STP
STP
STP
STP
STP
STP
STP
STP
STP
STP
STP
SAU
SAU
SAU
SAU
SAU
SAU
SAU
SAU
SAU
SAU
SAU
SAU
SAU
SAU
SAU
SAU
SAU
SAU
SAU
SAU
SAU
SAU
SAU
SAU
SAU
SAU
SAU
SAU
SAU
SAU


SEN
SEN
SEN
SEN
SEN
SEN
SEN
SEN
SEN
SEN
SEN
SEN
SEN
SEN
SEN
SEN
SEN
SEN
SEN
SEN
SEN
SEN
SEN
SEN
SEN
SEN
SEN
SEN
SEN
SEN
SRB
SRB
SRB
SRB
SRB
SRB
SRB
SRB
SRB
SRB
SRB
SRB
SRB
SRB
SRB
SRB
SRB
SRB
SRB
SRB
SRB
SRB
SRB
SRB
SRB
SRB
SRB
SRB
SRB
SRB
SYC
SYC
SYC
SYC
SYC
SYC
SYC
SYC
SYC
SYC
SYC
SYC
SYC
SYC
SYC
SYC
SYC
SYC
SYC
SYC
SYC
SYC
SYC
SYC
SYC
SYC
SYC
SYC
SYC
SYC
SLE
SLE
SLE
SLE
SLE
SLE
SLE
SLE
SLE
SLE
SLE
SLE
SLE
SLE
SLE
SLE
SLE
SLE
SLE
SLE
SLE
SLE
SLE
SLE
SLE
SLE
SLE
SLE
SLE
SLE
SGP
SGP
SGP
SGP
SGP
SGP
SGP
SGP
SGP
SGP
SGP
SGP
SGP
SGP
SGP
SGP
SGP
SGP
SGP
SGP
SGP
SGP
SGP
SGP
SGP
SGP
SGP
SGP
SGP
SGP
SVK
SVK
SVK
SVK
SVK
SVK
SVK
SVK
SVK
SVK
SVK
SVK
SVK
SVK
SVK
SVK
SVK
SVK
SVK
SVK
SVK
SVK
SVK
SVK
SVK
SVK
SVK
SVK
SVK
SVK
SVN
SVN
SVN
SVN
SVN
SVN
SVN
SVN
SVN
SVN
SVN
SVN
SVN
SVN
SVN
SVN
SVN
SVN
SVN
SVN
SVN
SVN
SVN
SVN
SVN
SVN
SVN
SVN
SVN
SVN
SLB
SLB
SLB
SLB
SLB
SLB
SLB
SLB
SLB
SLB
SLB
SLB
SLB
SLB
SLB
SLB
SLB
SLB
SLB
SLB
SLB
SLB
SLB
SLB
SLB
SLB
SLB
SLB
SLB
SLB
SOM
SOM
SOM
SOM
SOM
SOM
SOM
SOM
SOM
SOM
SOM
SOM
SOM
SOM
SOM
SOM
SOM
SOM
SOM
SOM
SOM
SOM
SOM
SOM
SOM
SOM
SOM
SOM
SOM
SOM
ZAF
ZAF
ZAF
ZAF
ZAF
ZAF
ZAF
ZAF
ZAF
ZAF
ZAF
ZAF
ZAF
ZAF
ZAF
ZAF
ZAF
ZAF
ZAF
ZAF
ZAF
ZAF
ZAF
ZAF
ZAF
ZAF
ZAF
ZAF
ZAF
ZAF


KOR
KOR
KOR
KOR
KOR
KOR
KOR
KOR
KOR
KOR
KOR
KOR
KOR
KOR
KOR
KOR
KOR
KOR
KOR
KOR
KOR
KOR
KOR
KOR
KOR
KOR
KOR
KOR
KOR
KOR
SSD
SSD
SSD
SSD
SSD
SSD
SSD
SSD
SSD
SSD
SSD
SSD
SSD
SSD
SSD
SSD
SSD
SSD
SSD
SSD
SSD
SSD
SSD
SSD
SSD
SSD
SSD
SSD
SSD
SSD


ESP
ESP
ESP
ESP
ESP
ESP
ESP
ESP
ESP
ESP
ESP
ESP
ESP
ESP
ESP
ESP
ESP
ESP
ESP
ESP
ESP
ESP
ESP
ESP
ESP
ESP
ESP
ESP
ESP
ESP
LKA
LKA
LKA
LKA
LKA
LKA
LKA
LKA
LKA
LKA
LKA
LKA
LKA
LKA
LKA
LKA
LKA
LKA
LKA
LKA
LKA
LKA
LKA
LKA
LKA
LKA
LKA
LKA
LKA
LKA


SDN
SDN
SDN
SDN
SDN
SDN
SDN
SDN
SDN
SDN
SDN
SDN
SDN
SDN
SDN
SDN
SDN
SDN
SDN
SDN
SDN
SDN
SDN
SDN
SDN
SDN
SDN
SDN
SDN
SDN
SUR
SUR
SUR
SUR
SUR
SUR
SUR
SUR
SUR
SUR
SUR
SUR
SUR
SUR
SUR
SUR
SUR
SUR
SUR
SUR
SUR
SUR
SUR
SUR
SUR
SUR
SUR
SUR
SUR
SUR
SWE
SWE
SWE
SWE
SWE
SWE
SWE
SWE
SWE
SWE
SWE
SWE
SWE
SWE
SWE
SWE
SWE
SWE
SWE
SWE
SWE
SWE
SWE
SWE
SWE
SWE
SWE
SWE
SWE
SWE
CHE
CHE
CHE
CHE
CHE
CHE
CHE
CHE
CHE
CHE
CHE
CHE
CHE
CHE
CHE
CHE
CHE
CHE
CHE
CHE
CHE
CHE
CHE
CHE
CHE
CHE
CHE
CHE
CHE
CHE
SYR
SYR
SYR
SYR
SYR
SYR
SYR
SYR
SYR
SYR
SYR
SYR
SYR
SYR
SYR
SYR
SYR
SYR
SYR
SYR
SYR
SYR
SYR
SYR
SYR
SYR
SYR
SYR
SYR
SYR
TWN
TWN
TWN
TWN
TWN
TWN
TWN
TWN
TWN
TWN
TWN
TWN
TWN
TWN
TWN
TWN
TWN
TWN
TWN
TWN
TWN
TWN
TWN
TWN
TWN
TWN
TWN
TWN
TWN
TWN
TJK
TJK
TJK
TJK
TJK
TJK
TJK
TJK
TJK
TJK
TJK
TJK
TJK
TJK
TJK
TJK
TJK
TJK
TJK
TJK
TJK
TJK
TJK
TJK
TJK
TJK
TJK
TJK
TJK
TJK
TZA
TZA
TZA
TZA
TZA
TZA
TZA
TZA
TZA
TZA
TZA
TZA
TZA
TZA
TZA
TZA
TZA
TZA
TZA
TZA
TZA
TZA
TZA
TZA
TZA
TZA
TZA
TZA
TZA
TZA
THA
THA
THA
THA
THA
THA
THA
THA
THA
THA
THA
THA
THA
THA
THA
THA
THA
THA
THA
THA
THA
THA
THA
THA
THA
THA
THA
THA
THA
THA
TLS
TLS
TLS
TLS
TLS
TLS
TLS
TLS
TLS
TLS
TLS
TLS
TLS
TLS
TLS
TLS
TLS
TLS
TLS
TLS
TLS
TLS
TLS
TLS
TLS
TLS
TLS
TLS
TLS
TLS
TGO
TGO
TGO
TGO
TGO
TGO
TGO
TGO
TGO
TGO
TGO
TGO
TGO
TGO
TGO
TGO
TGO
TGO
TGO
TGO
TGO
TGO
TGO
TGO
TGO
TGO
TGO
TGO
TGO
TGO
TKL
TKL
TKL
TKL
TKL
TKL
TKL
TKL
TKL
TKL
TKL
TKL
TKL
TKL
TKL
TKL
TKL
TKL
TKL
TKL
TKL
TKL
TKL
TKL
TKL
TKL
TKL
TKL
TKL
TKL
TON
TON
TON
TON
TON
TON
TON
TON
TON
TON
TON
TON
TON
TON
TON
TON
TON
TON
TON
TON
TON
TON
TON
TON
TON
TON
TON
TON
TON
TON
TTO
TTO
TTO
TTO
TTO
TTO
TTO
TTO
TTO
TTO
TTO
TTO
TTO
TTO
TTO
TTO
TTO
TTO
TTO
TTO
TTO
TTO
TTO
TTO
TTO
TTO
TTO
TTO
TTO
TTO


TUN
TUN
TUN
TUN
TUN
TUN
TUN
TUN
TUN
TUN
TUN
TUN
TUN
TUN
TUN
TUN
TUN
TUN
TUN
TUN
TUN
TUN
TUN
TUN
TUN
TUN
TUN
TUN
TUN
TUN
TUR
TUR
TUR
TUR
TUR
TUR
TUR
TUR
TUR
TUR
TUR
TUR
TUR
TUR
TUR
TUR
TUR
TUR
TUR
TUR
TUR
TUR
TUR
TUR
TUR
TUR
TUR
TUR
TUR
TUR
TKM
TKM
TKM
TKM
TKM
TKM
TKM
TKM
TKM
TKM
TKM
TKM
TKM
TKM
TKM
TKM
TKM
TKM
TKM
TKM
TKM
TKM
TKM
TKM
TKM
TKM
TKM
TKM
TKM
TKM
TUV
TUV
TUV
TUV
TUV
TUV
TUV
TUV
TUV
TUV
TUV
TUV
TUV
TUV
TUV
TUV
TUV
TUV
TUV
TUV
TUV
TUV
TUV
TUV
TUV
TUV
TUV
TUV
TUV
TUV
UGA
UGA
UGA
UGA
UGA
UGA
UGA
UGA
UGA
UGA
UGA
UGA
UGA
UGA
UGA
UGA
UGA
UGA
UGA
UGA
UGA
UGA
UGA
UGA
UGA
UGA
UGA
UGA
UGA
UGA
UKR
UKR
UKR
UKR
UKR
UKR
UKR
UKR
UKR
UKR
UKR
UKR
UKR
UKR
UKR
UKR
UKR
UKR
UKR
UKR
UKR
UKR
UKR
UKR
UKR
UKR
UKR
UKR
UKR
UKR
ARE
ARE
ARE
ARE
ARE
ARE
ARE
ARE
ARE
ARE
ARE
ARE
ARE
ARE
ARE
ARE
ARE
ARE
ARE
ARE
ARE
ARE
ARE
ARE
ARE
ARE
ARE
ARE
ARE
ARE
GBR
GBR
GBR
GBR
GBR
GBR
GBR
GBR
GBR
GBR
GBR
GBR
GBR
GBR
GBR
GBR
GBR
GBR
GBR
GBR
GBR
GBR
GBR
GBR
GBR
GBR
GBR
GBR
GBR
GBR
USA
USA
USA
USA
USA
USA
USA
USA
USA
USA
USA
USA
USA
USA
USA
USA
USA
USA
USA
USA
USA
USA
USA
USA
USA
USA
USA
USA
USA
USA
VIR
VIR
VIR
VIR
VIR
VIR
VIR
VIR
VIR
VIR
VIR
VIR
VIR
VIR
VIR
VIR
VIR
VIR
VIR
VIR
VIR
VIR
VIR
VIR
VIR
VIR
VIR
VIR
VIR
VIR
URY
URY
URY
URY
URY
URY
URY
URY
URY
URY
URY
URY
URY
URY
URY
URY
URY
URY
URY
URY
URY
URY
URY
URY
URY
URY
URY
URY
URY
URY
UZB
UZB
UZB
UZB
UZB
UZB
UZB
UZB
UZB
UZB
UZB
UZB
UZB
UZB
UZB
UZB
UZB
UZB
UZB
UZB
UZB
UZB
UZB
UZB
UZB
UZB
UZB
UZB
UZB
UZB
VUT
VUT
VUT
VUT
VUT
VUT
VUT
VUT
VUT
VUT
VUT
VUT
VUT
VUT
VUT
VUT
VUT
VUT
VUT
VUT
VUT
VUT
VUT
VUT
VUT
VUT
VUT
VUT
VUT
VUT
VEN
VEN
VEN
VEN
VEN
VEN
VEN
VEN
VEN
VEN
VEN
VEN
VEN
VEN
VEN
VEN
VEN
VEN
VEN
VEN
VEN
VEN
VEN
VEN
VEN
VEN
VEN
VEN
VEN
VEN
VNM
VNM
VNM
VNM
VNM
VNM
VNM
VNM
VNM
VNM
VNM
VNM
VNM
VNM
VNM
VNM
VNM
VNM
VNM
VNM
VNM
VNM
VNM
VNM
VNM
VNM
VNM
VNM
VNM
VNM


OWID_WRL
OWID_WRL
OWID_WRL
OWID_WRL
OWID_WRL
OWID_WRL
OWID_WRL
OWID_WRL
OWID_WRL
OWID_WRL
OWID_WRL
OWID_WRL
OWID_WRL
OWID_WRL
OWID_WRL
OWID_WRL
OWID_WRL
OWID_WRL
OWID_WRL
OWID_WRL
OWID_WRL
OWID_WRL
OWID_WRL
OWID_WRL
OWID_WRL
OWID_WRL
OWID_WRL
OWID_WRL
OWID_WRL
OWID_WRL


YEM
YEM
YEM
YEM
YEM
YEM
YEM
YEM
YEM
YEM
YEM
YEM
YEM
YEM
YEM
YEM
YEM
YEM
YEM
YEM
YEM
YEM
YEM
YEM
YEM
YEM
YEM
YEM
YEM
YEM
ZMB
ZMB
ZMB
ZMB
ZMB
ZMB
ZMB
ZMB
ZMB
ZMB
ZMB
ZMB
ZMB
ZMB
ZMB
ZMB
ZMB
ZMB
ZMB
ZMB
ZMB
ZMB
ZMB
ZMB
ZMB
ZMB
ZMB
ZMB
ZMB
ZMB
ZWE
ZWE
ZWE
ZWE
ZWE
ZWE
ZWE
ZWE
ZWE
ZWE
ZWE
ZWE
ZWE
ZWE
ZWE
ZWE
ZWE
ZWE
ZWE
ZWE
ZWE
ZWE
ZWE
ZWE
ZWE
ZWE
ZWE
ZWE
ZWE
ZWE
